# Supplementary material for: Variability and distribution of the golden-headed weevil Compsusauricephalus (Say) (Curculionidae: Entiminae: Eustylini)
Source: Biodivers Data J. 2020 Jul 9;8:e55474. doi: 10.3897/BDJ.8.e55474 (PMC7365837; doi:10.3897/BDJ.8.e55474)
Supplement: Supplementary material 1 — Part of material examined from miscellaneous collections [file bdj-08-e55474-s001.xlsx]

## Sheet: Sheet1
Occurrence_ID	basisOfRecord	eventDate	kingdom	scientificName	taxonRank	decimalLatitude	decimalLongitude	geodeticDatum	countryCode	locality	recordedBy	individualCount	organismQuantity	organismQuantityType
CWOC0099	PreservedSpecimen	1967-07-06	Animalia	Compsus auricephalus (Say, 1824)	species	37.6354	-112.846	WGS84	US	United States of America UTAH Cedar City to Cedar Breaks	A.E. Lewis	1	1	individuals
USNMENT14010280	PreservedSpecimen	1800/1824	Animalia	Compsus auricephalus (Say, 1824)	species	31.5991	-91.3969	WGS84	US	United States of America Mississippi	Say	1	1	individuals
USNMENT01029236	PreservedSpecimen	1900/1928	Animalia	Compsus auricephalus (Say, 1824)	species	22.2157	-97.8578	WGS84	MX	Mexico [Tamaulipas] Tampico	E.A. Schwarz	1	1	individuals
USNMENT01029237	PreservedSpecimen	1900/1928	Animalia	Compsus auricephalus (Say, 1824)	species	22.2157	-97.8578	WGS84	MX	Mexico [Tamaulipas] Tampico	E.A. Schwarz	1	1	individuals
USNMENT01029238	PreservedSpecimen	1900/1928	Animalia	Compsus auricephalus (Say, 1824)	species	22.2157	-97.8578	WGS84	MX	Mexico [Tamaulipas] Tampico	E.A. Schwarz	1	1	individuals
USNMENT01029239	PreservedSpecimen	1900/1928	Animalia	Compsus auricephalus (Say, 1824)	species	22.2157	-97.8578	WGS84	MX	Mexico [Tamaulipas] Tampico	E.A. Schwarz	1	1	individuals
USNMENT01029435	PreservedSpecimen	1900/1928	Animalia	Compsus auricephalus (Say, 1824)	species	22.2157	-97.8578	WGS84	MX	Mexico [Tamaulipas] Tampico	E.A. Schwarz	1	1	individuals
USNMENT01029490	PreservedSpecimen	1957-07-10	Animalia	Compsus auricephalus (Say, 1824)	species	16.433	-95.0221	WGS84	MX	Mexico Oaxaca Jucitan [Juchitan]	R.B. & J.M Selander	1	1	individuals
USNMENT01029471	PreservedSpecimen	1900/1928	Animalia	Compsus auricephalus (Say, 1824)	species	22.2157	-97.8578	WGS84	MX	Mexico [Tamaulipas] Tampico	E.A. Schwarz	1	1	individuals
USNMENT01029475	PreservedSpecimen	1900/1928	Animalia	Compsus auricephalus (Say, 1824)	species	22.2157	-97.8578	WGS84	MX	Mexico [Tamaulipas] Tampico	E.A. Schwarz	1	1	individuals
USNMENT01029440	PreservedSpecimen	1900/1928	Animalia	Compsus auricephalus (Say, 1824)	species	22.2157	-97.8578	WGS84	MX	Mexico [Tamaulipas] Tampico	E.A. Schwarz	1	1	individuals
USNMENT01029462	PreservedSpecimen	1900/1928	Animalia	Compsus auricephalus (Say, 1824)	species	22.2157	-97.8578	WGS84	MX	Mexico Tamaulipas Tampico	NLH Krauss	1	1	individuals
USNMENT01029455	PreservedSpecimen	1957-06-14	Animalia	Compsus auricephalus (Say, 1824)	species	33.7439	-90.7247	WGS84	US	United States of America Mississippi Cleveland	W. Strickland	1	1	individuals
USNMENT01029482	PreservedSpecimen	1900/1928	Animalia	Compsus auricephalus (Say, 1824)	species	28.8053	-97.0036	WGS84	US	United States of America Texas Victoria	E.A. Schwarz	1	1	individuals
USNMENT01029444	PreservedSpecimen	1900/1928	Animalia	Compsus auricephalus (Say, 1824)	species	28.8053	-97.0036	WGS84	US	United States of America Texas Victoria	E.A. Schwarz	1	1	individuals
USNMENT01029445	PreservedSpecimen	1913-09-04	Animalia	Compsus auricephalus (Say, 1824)	species	22.2157	-97.8578	WGS84	MX	Mexico [Tamaulipas] Tampico	DLC wid	1	1	individuals
USNMENT01029460	PreservedSpecimen	1900/1928	Animalia	Compsus auricephalus (Say, 1824)	species	22.2157	-97.8578	WGS84	MX	Mexico [Tamaulipas] Tampico	E.A. Schwarz	1	1	individuals
USNMENT01029466	PreservedSpecimen	1900/1928	Animalia	Compsus auricephalus (Say, 1824)	species	22.2157	-97.8578	WGS84	MX	Mexico [Tamaulipas] Tampico	E.A. Schwarz	1	1	individuals
USNMENT01029492	PreservedSpecimen	1900/1928	Animalia	Compsus auricephalus (Say, 1824)	species	22.2157	-97.8578	WGS84	MX	Mexico [Tamaulipas] Tampico	E.A. Schwarz	1	1	individuals
USNMENT01029473	PreservedSpecimen	1900/1928	Animalia	Compsus auricephalus (Say, 1824)	species	22.2157	-97.8578	WGS84	MX	Mexico [Tamaulipas] Tampico	E.A. Schwarz	1	1	individuals
USNMENT01029447	PreservedSpecimen	1950-11-01	Animalia	Compsus auricephalus (Say, 1824)	species	25.6718	-100.309	WGS84	MX	Mexico Nuevo Leon Monterrey		1	1	individuals
USNMENT01029464	PreservedSpecimen	1933-09-19	Animalia	Compsus auricephalus (Say, 1824)	species	28.7092	-100.499	WGS84	US	United States of America Texas Eagle Pass		1	1	individuals
USNMENT01029438	PreservedSpecimen	1958-09-14	Animalia	Compsus auricephalus (Say, 1824)	species	25.7816	-100.189	WGS84	MX	Mexico Nuevo Leon Apodaca	C.Durocher	1	1	individuals
USNMENT01029484	PreservedSpecimen	1800/1911	Animalia	Compsus auricephalus (Say, 1824)	species	25.6718	-100.309	WGS84	MX	Mexico Nuevo Leon Nueva	E.A. Bowies	1	1	individuals
USNMENT01029235	PreservedSpecimen	1800/1911	Animalia	Compsus auricephalus (Say, 1824)	species	31.2608	-99.5588	WGS84	US	United States of America Texas		1	1	individuals
USNMENT01029439	PreservedSpecimen	1800/1911	Animalia	Compsus auricephalus (Say, 1824)	species	20.1888	-96.8677	WGS84	MX	Mexico Vera Cruz San Rafael, Jicaltepec	Townsend	1	1	individuals
USNMENT01029437	PreservedSpecimen	1977-12-28	Animalia	Compsus aff. auricephalus Champion, 1911	species	15.138	-87.1279	WGS84	HN	Honduras Yoro	J.V. Manking	1	1	individuals
USNMENT01029485	PreservedSpecimen	1957-11-26	Animalia	Compsus auricephalus (Say, 1824)	species	25.7816	-100.189	WGS84	MX	Mexico Nuevo Leon Apodaca	Peraza, Felipe	1	1	individuals
USNMENT01029465	PreservedSpecimen	1957-11-26	Animalia	Compsus auricephalus (Say, 1824)	species	25.7816	-100.189	WGS84	MX	Mexico Nuevo Leon Apodaca	Gilberto Castro S.	1	1	individuals
USNMENT01029480	PreservedSpecimen	1958-06-25	Animalia	Compsus auricephalus (Say, 1824)	species	25.7816	-100.189	WGS84	MX	Mexico Nuevo Leon Campo Apodaca, 19 km N.E. of Monterrey	J. Mathieu	1	1	individuals
USNMENT01029442	PreservedSpecimen	1955-06-24	Animalia	Compsus auricephalus (Say, 1824)	species	16.3326	-95.2319	WGS84	MX	Mexico Oaxaca Tehuantepec	R.B. & J.M Selander	1	1	individuals
USNMENT01029494	PreservedSpecimen	1957-08-11	Animalia	Compsus auricephalus (Say, 1824)	species	25.7816	-100.189	WGS84	MX	Mexico Nuevo Leon Apodaca	Gilberto Castro S.	1	1	individuals
USNMENT01029443	PreservedSpecimen	1958-04-09	Animalia	Compsus auricephalus (Say, 1824)	species	25.7816	-100.189	WGS84	MX	Mexico Nuevo Leon Apodaca		1	1	individuals
USNMENT01029479	PreservedSpecimen	1955-02-16	Animalia	Compsus auricephalus (Say, 1824)	species	25.7816	-100.189	WGS84	MX	Mexico Nuevo Leon Apodaca	Robleto Luis	1	1	individuals
USNMENT01029481	PreservedSpecimen	1958-04-28	Animalia	Compsus auricephalus (Say, 1824)	species	25.7816	-100.189	WGS84	MX	Mexico Nuevo Leon Campo Apodaca, 19 km N.E. of Monterrey	J. Mathieu	1	1	individuals
USNMENT01029487	PreservedSpecimen	1958-04-09	Animalia	Compsus auricephalus (Say, 1824)	species	25.7816	-100.189	WGS84	MX	Mexico Nuevo Leon Apodaca	J. Mathieu	1	1	individuals
USNMENT01029436	PreservedSpecimen	1926-01-15	Animalia	Compsus aff. auricephalus Champion, 1911	species	9.97904	-84.3797	WGS84	CR	Costa Rica [Alajuela] Atenas		1	1	individuals
USNMENT01029446	PreservedSpecimen	1926-01-15	Animalia	Compsus aff. auricephalus Champion, 1911	species	10.0164	-84.2138	WGS84	CR	Costa Rica Alajuela		1	1	individuals
USNMENT01029448	PreservedSpecimen	1971-05-26	Animalia	Compsus aff. auricephalus Champion, 1911	species	8.68217	-79.923	WGS84	PA	Panama Panama Cerro Campana	W.Bivin	1	1	individuals
USNMENT01029449	PreservedSpecimen	1944-06-26	Animalia	Compsus aff. auricephalus Champion, 1911	species	8.25	-79.1167	WGS84	PA	Panama Pearl Island San Jose	Morrison JPE	1	1	individuals
USNMENT01029456	PreservedSpecimen	1912-02-22	Animalia	Compsus aff. auricephalus Champion, 1911	species	8.7983	-79.5554	WGS84	PA	Panama Taboga Island		1	1	individuals
USNMENT01029457	PreservedSpecimen	1912-11-26	Animalia	Compsus aff. auricephalus Champion, 1911	species	8.7983	-79.5554	WGS84	PA	Panama Taboga Island	H.G.Ireneo	1	1	individuals
USNMENT01029458	PreservedSpecimen	1919-07-15	Animalia	Compsus aff. auricephalus Champion, 1911	species	8.98492	-79.5769	WGS84	PA	Panama Corozal	H.F. Dietz	1	1	individuals
USNMENT01029461	PreservedSpecimen	1900/1990	Animalia	Compsus aff. auricephalus Champion, 1911	species	9.33582	-79.9011	WGS84	PA	Panama Mt. Hope	E.H. Christophers	1	1	individuals
USNMENT01029463	PreservedSpecimen	1944-08-23	Animalia	Compsus aff. auricephalus Champion, 1911	species	8.25	-79.1167	WGS84	PA	Panama Pearl Island San Jose	Morrison JPE	1	1	individuals
USNMENT01029483	PreservedSpecimen	1923-07-01	Animalia	Compsus aff. auricephalus Champion, 1911	species	8.71667	-81.7997	WGS84	PA	Panama [Bocas del Toro] Frijoles	Zetek-Molino	1	1	individuals
USNMENT01029488	PreservedSpecimen	1923-07-01	Animalia	Compsus aff. auricephalus Champion, 1911	species	8.71667	-81.7997	WGS84	PA	Panama [Bocas del Toro] Frijoles	Zetek-Molino	1	1	individuals
USNMENT01029491	PreservedSpecimen	1923-07-01	Animalia	Compsus aff. auricephalus Champion, 1911	species	8.71667	-81.7997	WGS84	PA	Panama [Bocas del Toro] Frijoles	Zetek-Molino	1	1	individuals
USNMENT01029493	PreservedSpecimen	1912-02-22	Animalia	Compsus aff. auricephalus Champion, 1911	species	8.7983	-79.5554	WGS84	PA	Panama Taboga Island		1	1	individuals
USNMENT01029467	PreservedSpecimen	1912-02-22	Animalia	Compsus aff. auricephalus Champion, 1911	species	8.7983	-79.5554	WGS84	PA	Panama Taboga Island		1	1	individuals
USNMENT01029468	PreservedSpecimen	1944-06-26	Animalia	Compsus aff. auricephalus Champion, 1911	species	8.25	-79.1167	WGS84	PA	Panama Pearl Island San Jose	Morrison JPE	1	1	individuals
USNMENT01029469	PreservedSpecimen	1923-07-01	Animalia	Compsus aff. auricephalus Champion, 1911	species	8.71667	-81.7997	WGS84	PA	Panama [Bocas del Toro] Frijoles	Zetek-Molino	1	1	individuals
USNMENT01029470	PreservedSpecimen	1923-07-01	Animalia	Compsus aff. auricephalus Champion, 1911	species	8.71667	-81.7997	WGS84	PA	Panama [Bocas del Toro] Frijoles	Zetek-Molino	1	1	individuals
USNMENT01029472	PreservedSpecimen	1944-08-23	Animalia	Compsus aff. auricephalus Champion, 1911	species	8.25	-79.1167	WGS84	PA	Panama Pearl Island San Jose	Morrison JPE	1	1	individuals
USNMENT01029474	PreservedSpecimen	1944-08-23	Animalia	Compsus aff. auricephalus Champion, 1911	species	8.25	-79.1167	WGS84	PA	Panama Pearl Island San Jose	Morrison JPE	1	1	individuals
USNMENT01029476	PreservedSpecimen	1944-08-23	Animalia	Compsus aff. auricephalus Champion, 1911	species	8.25	-79.1167	WGS84	PA	Panama Pearl Island San Jose	Morrison JPE	1	1	individuals
USNMENT01029477	PreservedSpecimen	1944-08-23	Animalia	Compsus aff. auricephalus Champion, 1911	species	8.25	-79.1167	WGS84	PA	Panama Pearl Island San Jose	Morrison JPE	1	1	individuals
USNMENT01029478	PreservedSpecimen	1944-08-23	Animalia	Compsus aff. auricephalus Champion, 1911	species	8.25	-79.1167	WGS84	PA	Panama Pearl Island San Jose	Morrison JPE	1	1	individuals
USNMENT01029486	PreservedSpecimen	1944-08-23	Animalia	Compsus aff. auricephalus Champion, 1911	species	8.25	-79.1167	WGS84	PA	Panama Pearl Island San Jose	Morrison JPE	1	1	individuals
USNMENT01029489	PreservedSpecimen	1900/1990	Animalia	Compsus aff. auricephalus Champion, 1911	species	9.16361	-79.8378	WGS84	PA	Panama Barro Colorado Island		1	1	individuals
USNMENT01029495	PreservedSpecimen	1900/1990	Animalia	Compsus aff. auricephalus Champion, 1911	species	9.16361	-79.8378	WGS84	PA	Panama Barro Colorado Island		1	1	individuals
USNMENT01029496	PreservedSpecimen	1908-06-25	Animalia	Compsus aff. auricephalus Champion, 1911	species	8.95233	-79.5347	WGS84	PA	Panama	W. Robinson	1	1	individuals
USNMENT01029497	PreservedSpecimen	1944-08-23	Animalia	Compsus aff. auricephalus Champion, 1911	species	8.25	-79.1167	WGS84	PA	Panama Pearl Island San Jose	Morrison JPE	1	1	individuals
USNMENT01029498	PreservedSpecimen	1944-06-26	Animalia	Compsus aff. auricephalus Champion, 1911	species	8.25	-79.1167	WGS84	PA	Panama Pearl Island San Jose	Morrison JPE	1	1	individuals
USNMENT01029499	PreservedSpecimen	1944-06-26	Animalia	Compsus aff. auricephalus Champion, 1911	species	8.25	-79.1167	WGS84	PA	Panama Pearl Island San Jose	Morrison JPE	1	1	individuals
USNMENT01029500	PreservedSpecimen	1961-08-06	Animalia	Compsus aff. auricephalus Champion, 1911	species	8.68217	-79.923	WGS84	PA	Panama Cerro Campana	J.M. Campbell	1	1	individuals
USNMENT01029501	PreservedSpecimen	1967-07-08	Animalia	Compsus aff. auricephalus Champion, 1911	species	9.13188	-79.7173	WGS84	PA	Panama Pipeline Rd. Rio Agua Salud [Parque Nacional Soberiania]	Flint & Ortiz	1	1	individuals
USNMENT01029503	PreservedSpecimen	1973-02-24	Animalia	Compsus aff. auricephalus Champion, 1911	species	9.23317	-79.35	WGS84	PA	Panama Panama Cerro Jefe	W.Bivin	1	1	individuals
USNMENT01029950	PreservedSpecimen	1971-12-09	Animalia	Compsus aff. auricephalus Champion, 1911	species	8.68217	-79.923	WGS84	PA	Panama Panama Cerro Campana	T.L. & L.J. Erwin	1	1	individuals
USNMENT01029951	PreservedSpecimen	1976-07-18	Animalia	Compsus aff. auricephalus Champion, 1911	species	8.68217	-79.923	WGS84	PA	Panama Panama Cerro Campana	Wayne E. Clark	1	1	individuals
USNMENT01029991	PreservedSpecimen	1971-06-19	Animalia	Compsus aff. auricephalus Champion, 1911	species	8.68217	-79.923	WGS84	PA	Panama Panama Cerro Campana	W. Bivin	1	1	individuals
USNMENT01029993	PreservedSpecimen	1971-04-24	Animalia	Compsus aff. auricephalus Champion, 1911	species	8.68217	-79.923	WGS84	PA	Panama Panama Cerro Campana	R.Belzer	1	1	individuals
USNMENT01029994	PreservedSpecimen	1931-08-15	Animalia	Compsus aff. auricephalus Champion, 1911	species	9.02684	-80.083	WGS84	PA	[Panama] Ciricito Canal Zone		1	1	individuals
USNMENT01070184	PreservedSpecimen	1800/1990	Animalia	Compsus auricephalus (Say, 1824)	species	29.7031	-98.1244	WGS84	US	United States of America Texas New Braunfels		1	1	individuals
USNMENT01070185	PreservedSpecimen	1800/1990	Animalia	Compsus auricephalus (Say, 1824)	species	29.7031	-98.1244	WGS84	US	United States of America Texas New Braunfels		1	1	individuals
USNMENT01070186	PreservedSpecimen	1902-06-19	Animalia	Compsus auricephalus (Say, 1824)	species	29.7031	-98.1244	WGS84	US	United States of America Texas New Braunfels	H.Mittendorf	1	1	individuals
USNMENT01070187	PreservedSpecimen	1900/1928	Animalia	Compsus auricephalus (Say, 1824)	species	27.7639	-98.2389	WGS84	US	United States of America Texas San Diego	EASchwarz	1	1	individuals
USNMENT01070188	PreservedSpecimen	1936-03-16	Animalia	Compsus auricephalus (Say, 1824)	species	25.9017	-97.4975	WGS84	US	United States of America Texas Brownsville	P.A. Glick	1	1	individuals
USNMENT01070190	PreservedSpecimen	1800/1990	Animalia	Compsus auricephalus (Say, 1824)	species	31.297	-99.0303	WGS84	US	United States of America Texas Texas	Chittenden	1	1	individuals
USNMENT01070191	PreservedSpecimen	1913-07-17	Animalia	Compsus auricephalus (Say, 1824)	species	28.5188	-96.6527	WGS84	US	United States of America Texas Calhoun County	JDMitchell	1	1	individuals
USNMENT01070192	PreservedSpecimen	1942-10-07	Animalia	Compsus auricephalus (Say, 1824)	species	27.7903	-97.6689	WGS84	US	United States of America Texas Robstown	W.C. Maxwell	1	1	individuals
USNMENT01070193	PreservedSpecimen	1800/1990	Animalia	Compsus auricephalus (Say, 1824)	species	31.297	-99.0303	WGS84	US	United States of America Texas Texas		1	1	individuals
USNMENT01070194	PreservedSpecimen	1800/1990	Animalia	Compsus auricephalus (Say, 1824)	species	31.297	-99.0303	WGS84	US	United States of America Texas Texas		1	1	individuals
USNMENT01070195	PreservedSpecimen	1800/1990	Animalia	Compsus auricephalus (Say, 1824)	species	28.8053	-97.0036	WGS84	US	United States of America Texas Victoria	WE Hinds	1	1	individuals
USNMENT01070196	PreservedSpecimen	1800/1990	Animalia	Compsus auricephalus (Say, 1824)	species	28.8053	-97.0036	WGS84	US	United States of America Texas Victoria	CM Walker	1	1	individuals
USNMENT01070197	PreservedSpecimen	1904-03-25	Animalia	Compsus auricephalus (Say, 1824)	species	28.8053	-97.0036	WGS84	US	United States of America Texas Victoria	CM Walker	1	1	individuals
USNMENT01070198	PreservedSpecimen	1920-06-18	Animalia	Compsus auricephalus (Say, 1824)	species	29.2097	-99.7861	WGS84	US	United States of America Texas Uvalde	Wickman	1	1	individuals
USNMENT01070199	PreservedSpecimen	1800/1990	Animalia	Compsus auricephalus (Say, 1824)	species	26.1497	-97.9136	WGS84	US	United States of America Texas Mercedes	T.D. Urbahn	1	1	individuals
USNMENT01070200	PreservedSpecimen	1905-05-15	Animalia	Compsus auricephalus (Say, 1824)	species	29.7633	-95.3633	WGS84	US	United States of America Texas Houston		1	1	individuals
USNMENT01070201	PreservedSpecimen	1902-05-29	Animalia	Compsus auricephalus (Say, 1824)	species	29.7031	-98.1244	WGS84	US	United States of America Texas New Braunfels	H.Mittendorf	1	1	individuals
USNMENT01070202	PreservedSpecimen	1912-05-05	Animalia	Compsus auricephalus (Say, 1824)	species	27.5158	-97.8561	WGS84	US	United States of America Texas Kingsville	E.E. Scholl	1	1	individuals
USNMENT01070203	PreservedSpecimen	1913-01-28	Animalia	Compsus auricephalus (Say, 1824)	species	25.9017	-97.4975	WGS84	US	United States of America Texas Brownsville		1	1	individuals
USNMENT01070204	PreservedSpecimen	1910-11-30	Animalia	Compsus auricephalus (Say, 1824)	species	25.9017	-97.4975	WGS84	US	United States of America Texas Brownsville	CA Part	1	1	individuals
USNMENT01070205	PreservedSpecimen	1904-04-30	Animalia	Compsus auricephalus (Say, 1824)	species	25.9017	-97.4975	WGS84	US	United States of America Texas Brownsville	HS Barber	1	1	individuals
USNMENT01070206	PreservedSpecimen	1908-04-30	Animalia	Compsus auricephalus (Say, 1824)	species	29.3475	-99.1414	WGS84	US	United States of America Texas Hondo	JDMitchell	1	1	individuals
USNMENT01070208	PreservedSpecimen	1913-11-15	Animalia	Compsus auricephalus (Say, 1824)	species	28.8053	-97.0036	WGS84	US	United States of America Texas Victoria	JDMitchell	1	1	individuals
USNMENT01070209	PreservedSpecimen	1800/1990	Animalia	Compsus auricephalus (Say, 1824)	species	30.6281	-96.3344	WGS84	US	United States of America Texas College Station	H.J. Reinhard	1	1	individuals
USNMENT01070210	PreservedSpecimen	1938-10-18	Animalia	Compsus auricephalus (Say, 1824)	species	26.1497	-97.9136	WGS84	US	United States of America Texas Mercedes		1	1	individuals
USNMENT01070211	PreservedSpecimen	1908-04-16	Animalia	Compsus auricephalus (Say, 1824)	species	29.3306	-99.2797	WGS84	US	United States of America Texas D’Hanis	JDMitchell	1	1	individuals
USNMENT01070212	PreservedSpecimen	1800/1990	Animalia	Compsus auricephalus (Say, 1824)	species	25.9017	-97.4975	WGS84	US	United States of America Texas Brownsville	McMillan	1	1	individuals
USNMENT01070213	PreservedSpecimen	1800/1990	Animalia	Compsus auricephalus (Say, 1824)	species	31.297	-99.0303	WGS84	US	United States of America Texas Texas.		1	1	individuals
USNMENT01070214	PreservedSpecimen	1917-07-17	Animalia	Compsus auricephalus (Say, 1824)	species	28.8053	-97.0036	WGS84	US	United States of America Texas Victoria	JDMitchell	1	1	individuals
USNMENT01070215	PreservedSpecimen	1800/1990	Animalia	Compsus auricephalus (Say, 1824)	species	25.9017	-97.4975	WGS84	US	United States of America Texas Brownsville		1	1	individuals
USNMENT01070216	PreservedSpecimen	1800/1990	Animalia	Compsus auricephalus (Say, 1824)	species	25.9017	-97.4975	WGS84	US	United States of America Texas Brownsville		1	1	individuals
USNMENT01070217	PreservedSpecimen	1800/1990	Animalia	Compsus auricephalus (Say, 1824)	species	25.9017	-97.4975	WGS84	US	United States of America Texas Brownsville		1	1	individuals
USNMENT01070218	PreservedSpecimen	1800/1990	Animalia	Compsus auricephalus (Say, 1824)	species	25.9017	-97.4975	WGS84	US	United States of America Texas Brownsville		1	1	individuals
USNMENT01070219	PreservedSpecimen	1800/1990	Animalia	Compsus auricephalus (Say, 1824)	species	29.2097	-99.7861	WGS84	US	United States of America Texas Uvalde	Wickman	1	1	individuals
USNMENT01070220	PreservedSpecimen	1800/1990	Animalia	Compsus auricephalus (Say, 1824)	species	27.7639	-98.2389	WGS84	US	United States of America Texas San Diego		1	1	individuals
USNMENT01070221	PreservedSpecimen	1908-03-18	Animalia	Compsus auricephalus (Say, 1824)	species	25.9017	-97.4975	WGS84	US	United States of America Texas Brownsville	McMillan	1	1	individuals
USNMENT01070222	PreservedSpecimen	1945-04-08	Animalia	Compsus auricephalus (Say, 1824)	species	29.4242	-98.4936	WGS84	US	United States of America Texas San Antonio		1	1	individuals
USNMENT01070223	PreservedSpecimen	1944-03-21	Animalia	Compsus auricephalus (Say, 1824)	species	26.1325	-97.6311	WGS84	US	United States of America Texas San Benito		1	1	individuals
USNMENT01070224	PreservedSpecimen	1944-03-21	Animalia	Compsus auricephalus (Say, 1824)	species	26.1325	-97.6311	WGS84	US	United States of America Texas San Benito		1	1	individuals
USNMENT01070225	PreservedSpecimen	1944-03-21	Animalia	Compsus auricephalus (Say, 1824)	species	26.1325	-97.6311	WGS84	US	United States of America Texas San Benito		1	1	individuals
USNMENT01070226	PreservedSpecimen	1944-03-21	Animalia	Compsus auricephalus (Say, 1824)	species	26.1325	-97.6311	WGS84	US	United States of America Texas San Benito		1	1	individuals
USNMENT01070227	PreservedSpecimen	1944-03-21	Animalia	Compsus auricephalus (Say, 1824)	species	25.9017	-97.4975	WGS84	US	United States of America Texas Brownsville	Betts & Kisliuk	1	1	individuals
USNMENT01070228	PreservedSpecimen	1944-03-21	Animalia	Compsus auricephalus (Say, 1824)	species	26.1325	-97.6311	WGS84	US	United States of America Texas San Benito	Fraser	1	1	individuals
USNMENT01070229	PreservedSpecimen	1944-03-21	Animalia	Compsus auricephalus (Say, 1824)	species	26.1325	-97.6311	WGS84	US	United States of America Texas San Benito	Fraser	1	1	individuals
USNMENT01070230	PreservedSpecimen	1944-03-21	Animalia	Compsus auricephalus (Say, 1824)	species	26.1325	-97.6311	WGS84	US	United States of America Texas San Benito	Fraser	1	1	individuals
USNMENT01070231	PreservedSpecimen	1944-03-21	Animalia	Compsus auricephalus (Say, 1824)	species	26.1325	-97.6311	WGS84	US	United States of America Texas San Benito	Fraser	1	1	individuals
USNMENT01070232	PreservedSpecimen	1944-02-09	Animalia	Compsus auricephalus (Say, 1824)	species	26.1947	-98.1836	WGS84	US	United States of America Texas Pharr	Malliad & Kisliuk	1	1	individuals
USNMENT01070233	PreservedSpecimen	1944-02-07	Animalia	Compsus auricephalus (Say, 1824)	species	26.1906	-97.6961	WGS84	US	United States of America Texas Harlingen	Fraser & Mast	1	1	individuals
USNMENT01070234	PreservedSpecimen	1945-04-24	Animalia	Compsus auricephalus (Say, 1824)	species	26.3428	-97.7903	WGS84	US	United States of America Texas Sebastian	Harrison	1	1	individuals
USNMENT01070235	PreservedSpecimen	1800/1990	Animalia	Compsus auricephalus (Say, 1824)	species	25.9354	-97.5022	WGS84	US	United States of America Texas Esperanza Ranch Bronwsville		1	1	individuals
USNMENT01070236	PreservedSpecimen	1800/1990	Animalia	Compsus auricephalus (Say, 1824)	species	25.9354	-97.5022	WGS84	US	United States of America Texas Esperanza Ranch Bronwsville		1	1	individuals
USNMENT01070237	PreservedSpecimen	1800/1990	Animalia	Compsus auricephalus (Say, 1824)	species	25.9354	-97.5022	WGS84	US	United States of America Texas Esperanza Ranch Bronwsville		1	1	individuals
USNMENT01070238	PreservedSpecimen	1903-04-13	Animalia	Compsus auricephalus (Say, 1824)	species	28.8053	-97.0036	WGS84	US	United States of America Texas Victoria	WE Hinds	1	1	individuals
USNMENT01070239	PreservedSpecimen	1913-05-23	Animalia	Compsus auricephalus (Say, 1824)	species	28.8053	-97.0036	WGS84	US	United States of America Texas Victoria	JDMitchell	1	1	individuals
USNMENT01070240	PreservedSpecimen	1912-04-23	Animalia	Compsus auricephalus (Say, 1824)	species	28.8053	-97.0036	WGS84	US	United States of America Texas Victoria	JDMitchell	1	1	individuals
USNMENT01070241	PreservedSpecimen	1800/1990	Animalia	Compsus auricephalus (Say, 1824)	species	30.2672	-97.7431	WGS84	US	United States of America Texas Austin		1	1	individuals
USNMENT01070242	PreservedSpecimen	1912-04-23	Animalia	Compsus auricephalus (Say, 1824)	species	28.8053	-97.0036	WGS84	US	United States of America Texas Victoria	JDMitchell	1	1	individuals
USNMENT01070243	PreservedSpecimen	1912-04-23	Animalia	Compsus auricephalus (Say, 1824)	species	28.8053	-97.0036	WGS84	US	United States of America Texas Victoria	JDMitchell	1	1	individuals
USNMENT01070244	PreservedSpecimen	1800/1990	Animalia	Compsus auricephalus (Say, 1824)	species	31.297	-99.0303	WGS84	US	United States of America Texas		1	1	individuals
USNMENT01070245	PreservedSpecimen	1938-01-22	Animalia	Compsus auricephalus (Say, 1824)	species	25.9017	-97.4975	WGS84	US	United States of America Texas Brownsville	P.A. Glick	1	1	individuals
USNMENT01070246	PreservedSpecimen	1913-05-23	Animalia	Compsus auricephalus (Say, 1824)	species	28.8053	-97.0036	WGS84	US	United States of America Texas Victoria	J.D.Mitchell and B.R. Cuad	1	1	individuals
USNMENT01070247	PreservedSpecimen	1800/1990	Animalia	Compsus auricephalus (Say, 1824)	species	29.4242	-98.4936	WGS84	US	United States of America Texas San Antonio	JC Crawford	1	1	individuals
USNMENT01070248	PreservedSpecimen	1913-07-01	Animalia	Compsus auricephalus (Say, 1824)	species	28.8053	-97.0036	WGS84	US	United States of America Texas Victoria	R.R. Coad	1	1	individuals
USNMENT01070249	PreservedSpecimen	1913-05-23	Animalia	Compsus auricephalus (Say, 1824)	species	28.8053	-97.0036	WGS84	US	United States of America Texas Victoria	J.D.Mitchell and B.R. Cuad	1	1	individuals
USNMENT01070250	PreservedSpecimen	1913-07-06	Animalia	Compsus auricephalus (Say, 1824)	species	28.8053	-97.0036	WGS84	US	United States of America Texas Victoria	BR Coad	1	1	individuals
USNMENT01070251	PreservedSpecimen	1936-02-12	Animalia	Compsus auricephalus (Say, 1824)	species	25.9017	-97.4975	WGS84	US	United States of America Texas Brownsville	P.A. Glick	1	1	individuals
USNMENT01070252	PreservedSpecimen	1912-06-15	Animalia	Compsus auricephalus (Say, 1824)	species	29.4994	-96.3228	WGS84	US	United States of America Texas Matthews	W.D Pierce	1	1	individuals
USNMENT01070253	PreservedSpecimen	1913-05-23	Animalia	Compsus auricephalus (Say, 1824)	species	28.8053	-97.0036	WGS84	US	United States of America Texas Victoria	J.D.Mitchell and B.R. Cuad	1	1	individuals
USNMENT01070254	PreservedSpecimen	1910-04-26	Animalia	Compsus auricephalus (Say, 1824)	species	27.8393	-97.4949	WGS84	US	United States of America Texas Zavalla Co. Nueces River	Hunter & Pratt	1	1	individuals
USNMENT01070255	PreservedSpecimen	1912-06-15	Animalia	Compsus auricephalus (Say, 1824)	species	29.4994	-96.3228	WGS84	US	United States of America Texas Matthews		1	1	individuals
USNMENT01070256	PreservedSpecimen	1913-05-31	Animalia	Compsus auricephalus (Say, 1824)	species	28.8053	-97.0036	WGS84	US	United States of America Texas Victoria	BR Coad	1	1	individuals
USNMENT01070257	PreservedSpecimen	1919-03-26	Animalia	Compsus auricephalus (Say, 1824)	species	25.9017	-97.4975	WGS84	US	United States of America Texas Brownsville	E.L. Diven	1	1	individuals
USNMENT01070258	PreservedSpecimen	1914-05-07	Animalia	Compsus auricephalus (Say, 1824)	species	28.8053	-97.0036	WGS84	US	United States of America Texas Victoria	JDMitchell	1	1	individuals
USNMENT01070259	PreservedSpecimen	1938-03-02	Animalia	Compsus auricephalus (Say, 1824)	species	25.9017	-97.4975	WGS84	US	United States of America Texas Brownsville		1	1	individuals
USNMENT01070260	PreservedSpecimen	1910-06-02	Animalia	Compsus auricephalus (Say, 1824)	species	29.3175	-99.4664	WGS84	US	United States of America Texas Sabinal	WD Pierce	1	1	individuals
USNMENT01070261	PreservedSpecimen	1800/1990	Animalia	Compsus auricephalus (Say, 1824)	species	29.7067	-96.5397	WGS84	US	United States of America Texas Columbus		1	1	individuals
USNMENT01070262	PreservedSpecimen	1912-04-23	Animalia	Compsus auricephalus (Say, 1824)	species	28.8053	-97.0036	WGS84	US	United States of America Texas Victoria	JDMitchell	1	1	individuals
USNMENT01070263	PreservedSpecimen	1912-04-23	Animalia	Compsus auricephalus (Say, 1824)	species	28.8053	-97.0036	WGS84	US	United States of America Texas Victoria	JDMitchell	1	1	individuals
USNMENT01070264	PreservedSpecimen	1908-04-15	Animalia	Compsus auricephalus (Say, 1824)	species	28.8053	-97.0036	WGS84	US	United States of America Texas Victoria	JDMitchell	1	1	individuals
USNMENT01070265	PreservedSpecimen	1907-06-24	Animalia	Compsus auricephalus (Say, 1824)	species	28.8053	-97.0036	WGS84	US	United States of America Texas Victoria	JDMitchell	1	1	individuals
USNMENT01070266	PreservedSpecimen	1907-07-22	Animalia	Compsus auricephalus (Say, 1824)	species	28.8053	-97.0036	WGS84	US	United States of America Texas Victoria	JDMitchell	1	1	individuals
USNMENT01070267	PreservedSpecimen	1800/1990	Animalia	Compsus auricephalus (Say, 1824)	species	29.7067	-96.5397	WGS84	US	United States of America Texas Columbus	Hubbard & Schwarz	1	1	individuals
USNMENT01070268	PreservedSpecimen	1908-03-19	Animalia	Compsus auricephalus (Say, 1824)	species	25.9017	-97.4975	WGS84	US	United States of America Texas Brownsville		1	1	individuals
USNMENT01070269	PreservedSpecimen	1913-06-12	Animalia	Compsus auricephalus (Say, 1824)	species	28.8053	-97.0036	WGS84	US	United States of America Texas Victoria	JDMitchell	1	1	individuals
USNMENT01070270	PreservedSpecimen	1800/1990	Animalia	Compsus auricephalus (Say, 1824)	species	25.9017	-97.4975	WGS84	US	United States of America Texas Brownsville	Hubbard & Schwarz	1	1	individuals
USNMENT01070271	PreservedSpecimen	1800/1990	Animalia	Compsus auricephalus (Say, 1824)	species	29.7067	-96.5397	WGS84	US	United States of America Texas Columbus	Hubbard & Schwarz	1	1	individuals
USNMENT01070273	PreservedSpecimen	1912-06-15	Animalia	Compsus auricephalus (Say, 1824)	species	29.4994	-96.3228	WGS84	US	United States of America Texas Matthews	WD Pierce	1	1	individuals
USNMENT01070274	PreservedSpecimen	1903-06-02	Animalia	Compsus auricephalus (Say, 1824)	species	28.8053	-97.0036	WGS84	US	United States of America Texas Victoria	WE Hinds	1	1	individuals
USNMENT01070275	PreservedSpecimen	1907-07-13	Animalia	Compsus auricephalus (Say, 1824)	species	28.8053	-97.0036	WGS84	US	United States of America Texas Victoria		1	1	individuals
USNMENT01070276	PreservedSpecimen	1908-04-15	Animalia	Compsus auricephalus (Say, 1824)	species	28.8053	-97.0036	WGS84	US	United States of America Texas Victoria	JDMitchell	1	1	individuals
USNMENT01070277	PreservedSpecimen	1913-07-04	Animalia	Compsus auricephalus (Say, 1824)	species	28.8053	-97.0036	WGS84	US	United States of America Texas Victoria	BR Coad	1	1	individuals
USNMENT01070278	PreservedSpecimen	1913-05-30	Animalia	Compsus auricephalus (Say, 1824)	species	28.8053	-97.0036	WGS84	US	United States of America Texas Victoria	Mitchell & Coud	1	1	individuals
USNMENT01070279	PreservedSpecimen	1912-04-23	Animalia	Compsus auricephalus (Say, 1824)	species	28.8053	-97.0036	WGS84	US	United States of America Texas Victoria	JDMitchell	1	1	individuals
USNMENT01070280	PreservedSpecimen	1800/1990	Animalia	Compsus auricephalus (Say, 1824)	species	28.8053	-97.0036	WGS84	US	United States of America Texas Victoria	ACMorgan	1	1	individuals
USNMENT01070281	PreservedSpecimen	1800/1990	Animalia	Compsus auricephalus (Say, 1824)	species	28.8053	-97.0036	WGS84	US	United States of America Texas Victoria	ACMorgan	1	1	individuals
USNMENT01070282	PreservedSpecimen	1913-05-28	Animalia	Compsus auricephalus (Say, 1824)	species	28.8053	-97.0036	WGS84	US	United States of America Texas Victoria	BR Coad	1	1	individuals
USNMENT01070283	PreservedSpecimen	1800/1990	Animalia	Compsus auricephalus (Say, 1824)	species	25.9017	-97.4975	WGS84	US	United States of America Texas Brownsville		1	1	individuals
USNMENT01070284	PreservedSpecimen	1914-05-07	Animalia	Compsus auricephalus (Say, 1824)	species	28.8053	-97.0036	WGS84	US	United States of America Texas Victoria	JDMitchell	1	1	individuals
USNMENT01070285	PreservedSpecimen	1800/1990	Animalia	Compsus auricephalus (Say, 1824)	species	25.9017	-97.4975	WGS84	US	United States of America Texas Brownsville	Hubbard & Schwarz	1	1	individuals
USNMENT01070286	PreservedSpecimen	1800/1990	Animalia	Compsus auricephalus (Say, 1824)	species	28.8053	-97.0036	WGS84	US	United States of America Texas Victoria	ACMorgan	1	1	individuals
USNMENT01070287	PreservedSpecimen	1911-07-16	Animalia	Compsus auricephalus (Say, 1824)	species	28.8053	-97.0036	WGS84	US	United States of America Texas Victoria	JDMitchell	1	1	individuals
USNMENT01070288	PreservedSpecimen	1905-04-18	Animalia	Compsus auricephalus (Say, 1824)	species	29.3117	-96.1028	WGS84	US	United States of America Texas Wharton	WW Yothers	1	1	individuals
USNMENT01070289	PreservedSpecimen	1913-05-17	Animalia	Compsus auricephalus (Say, 1824)	species	28.8053	-97.0036	WGS84	US	United States of America Texas Victoria	BR Coad	1	1	individuals
USNMENT01070290	PreservedSpecimen	1912-04-23	Animalia	Compsus auricephalus (Say, 1824)	species	28.8053	-97.0036	WGS84	US	United States of America Texas Victoria	JDMitchell	1	1	individuals
USNMENT01070291	PreservedSpecimen	1912-04-23	Animalia	Compsus auricephalus (Say, 1824)	species	28.8053	-97.0036	WGS84	US	United States of America Texas Victoria	JDMitchell	1	1	individuals
USNMENT01070292	PreservedSpecimen	1800/1990	Animalia	Compsus auricephalus (Say, 1824)	species	28.8053	-97.0036	WGS84	US	United States of America Texas Victoria		1	1	individuals
USNMENT01070293	PreservedSpecimen	1912-04-23	Animalia	Compsus auricephalus (Say, 1824)	species	28.8053	-97.0036	WGS84	US	United States of America Texas Victoria	JDMitchell	1	1	individuals
USNMENT01070294	PreservedSpecimen	1912-04-23	Animalia	Compsus auricephalus (Say, 1824)	species	28.8053	-97.0036	WGS84	US	United States of America Texas Victoria	JDMitchell	1	1	individuals
USNMENT01070295	PreservedSpecimen	1800/1990	Animalia	Compsus auricephalus (Say, 1824)	species	25.9017	-97.4975	WGS84	US	United States of America Texas Brownsville		1	1	individuals
USNMENT01070296	PreservedSpecimen	1914-01-07	Animalia	Compsus auricephalus (Say, 1824)	species	28.8053	-97.0036	WGS84	US	United States of America Texas Victoria	JDMitchell	1	1	individuals
USNMENT01070297	PreservedSpecimen	1914-05-30	Animalia	Compsus auricephalus (Say, 1824)	species	25.9017	-97.4975	WGS84	US	United States of America Texas Brownsville		1	1	individuals
USNMENT01070298	PreservedSpecimen	1917-03-09	Animalia	Compsus auricephalus (Say, 1824)	species	25.9017	-97.4975	WGS84	US	United States of America Texas Brownsville	RA Vickery	1	1	individuals
USNMENT01070299	PreservedSpecimen	1896-05-10	Animalia	Compsus auricephalus (Say, 1824)	species	29.3117	-96.1028	WGS84	US	United States of America Texas Wharton	J.G. Bolton	1	1	individuals
USNMENT01070300	PreservedSpecimen	1800/1990	Animalia	Compsus auricephalus (Say, 1824)	species	31.297	-99.0303	WGS84	US	United States of America Texas Texas.		1	1	individuals
USNMENT01070301	PreservedSpecimen	1800/1990	Animalia	Compsus auricephalus (Say, 1824)	species	25.9017	-97.4975	WGS84	US	United States of America Texas Brownsville		1	1	individuals
USNMENT01070302	PreservedSpecimen	1800/1990	Animalia	Compsus auricephalus (Say, 1824)	species	25.9017	-97.4975	WGS84	US	United States of America Texas Brownsville		1	1	individuals
USNMENT01070303	PreservedSpecimen	1931-05-16	Animalia	Compsus auricephalus (Say, 1824)	species	29.7492	-95.0497	WGS84	US	United States of America Texas Brownwood	CB Nickels	1	1	individuals
USNMENT01070304	PreservedSpecimen	1800/1990	Animalia	Compsus auricephalus (Say, 1824)	species	31.297	-99.0303	WGS84	US	United States of America Texas Texas		1	1	individuals
USNMENT01070305	PreservedSpecimen	1909-03-08	Animalia	Compsus auricephalus (Say, 1824)	species	28.8053	-97.0036	WGS84	US	United States of America Texas Victoria	JDMitchell	1	1	individuals
USNMENT01070306	PreservedSpecimen	1800/1990	Animalia	Compsus auricephalus (Say, 1824)	species	25.9017	-97.4975	WGS84	US	United States of America Texas Brownsville	McMillan	1	1	individuals
USNMENT01070307	PreservedSpecimen	1936-03-17	Animalia	Compsus auricephalus (Say, 1824)	species	25.9017	-97.4975	WGS84	US	United States of America Texas Brownsville	P.A. Glick	1	1	individuals
USNMENT01070308	PreservedSpecimen	1935-06-06	Animalia	Compsus auricephalus (Say, 1824)	species	29.3117	-96.1028	WGS84	US	United States of America Texas Wharton		1	1	individuals
USNMENT01070309	PreservedSpecimen	1800/1990	Animalia	Compsus auricephalus (Say, 1824)	species	31.297	-99.0303	WGS84	US	United States of America Texas Texas.		1	1	individuals
USNMENT01070310	PreservedSpecimen	1938-05-02	Animalia	Compsus auricephalus (Say, 1824)	species	25.9017	-97.4975	WGS84	US	United States of America Texas Brownsville		1	1	individuals
USNMENT01070311	PreservedSpecimen	1938-05-02	Animalia	Compsus auricephalus (Say, 1824)	species	25.9017	-97.4975	WGS84	US	United States of America Texas Brownsville		1	1	individuals
USNMENT01070312	PreservedSpecimen	1938-05-02	Animalia	Compsus auricephalus (Say, 1824)	species	25.9017	-97.4975	WGS84	US	United States of America Texas Brownsville		1	1	individuals
USNMENT01070313	PreservedSpecimen	1936-03-10	Animalia	Compsus auricephalus (Say, 1824)	species	25.9017	-97.4975	WGS84	US	United States of America Texas Brownsville	P.A. Glick	1	1	individuals
USNMENT01070314	PreservedSpecimen	1936-03-10	Animalia	Compsus auricephalus (Say, 1824)	species	25.9017	-97.4975	WGS84	US	United States of America Texas Brownsville	P.A. Glick	1	1	individuals
USNMENT01070315	PreservedSpecimen	1930-03-13	Animalia	Compsus auricephalus (Say, 1824)	species	26.2033	-98.23	WGS84	US	United States of America Texas McAllen	R.G. Alexander	1	1	individuals
USNMENT01070316	PreservedSpecimen	1930-03-13	Animalia	Compsus auricephalus (Say, 1824)	species	26.2033	-98.23	WGS84	US	United States of America Texas McAllen	R.G. Alexander	1	1	individuals
USNMENT01070317	PreservedSpecimen	1930-03-13	Animalia	Compsus auricephalus (Say, 1824)	species	26.2033	-98.23	WGS84	US	United States of America Texas McAllen	R.G. Alexander	1	1	individuals
USNMENT01070318	PreservedSpecimen	1931-05-16	Animalia	Compsus auricephalus (Say, 1824)	species	29.7492	-95.0497	WGS84	US	United States of America Texas Brownwood	CB Nickels	1	1	individuals
USNMENT01070319	PreservedSpecimen	1800/1990	Animalia	Compsus auricephalus (Say, 1824)	species	31.297	-99.0303	WGS84	US	United States of America Texas Texas.		1	1	individuals
USNMENT01070320	PreservedSpecimen	1905-01-05	Animalia	Compsus auricephalus (Say, 1824)	species	28.8053	-97.0036	WGS84	US	United States of America Texas Victoria		1	1	individuals
USNMENT01070321	PreservedSpecimen	1800/1990	Animalia	Compsus auricephalus (Say, 1824)	species	28.8053	-97.0036	WGS84	US	United States of America Texas Victoria		1	1	individuals
USNMENT01070322	PreservedSpecimen	1936-03-17	Animalia	Compsus auricephalus (Say, 1824)	species	25.9017	-97.4975	WGS84	US	United States of America Texas Brownsville	P.A. Glick	1	1	individuals
USNMENT01070323	PreservedSpecimen	1910-06-30	Animalia	Compsus auricephalus (Say, 1824)	species	25.9017	-97.4975	WGS84	US	United States of America Texas Brownsville	RA Vickery	1	1	individuals
USNMENT01070324	PreservedSpecimen	1916-03-01	Animalia	Compsus auricephalus (Say, 1824)	species	25.9017	-97.4975	WGS84	US	United States of America Texas Brownsville	T.S. Wilson	1	1	individuals
USNMENT01070325	PreservedSpecimen	1800/1990	Animalia	Compsus auricephalus (Say, 1824)	species	31.297	-99.0303	WGS84	US	United States of America Texas		1	1	individuals
USNMENT01070326	PreservedSpecimen	1911-04-17	Animalia	Compsus auricephalus (Say, 1824)	species	28.8053	-97.0036	WGS84	US	United States of America Texas Victoria	JDMitchell	1	1	individuals
USNMENT01070327	PreservedSpecimen	1905-04-18	Animalia	Compsus auricephalus (Say, 1824)	species	29.3117	-96.1028	WGS84	US	United States of America Texas Wharton	WW Yothers	1	1	individuals
USNMENT01070328	PreservedSpecimen	1800/1990	Animalia	Compsus auricephalus (Say, 1824)	species	28.8053	-97.0036	WGS84	US	United States of America Texas Victoria		1	1	individuals
USNMENT01070329	PreservedSpecimen	1911-07-16	Animalia	Compsus auricephalus (Say, 1824)	species	28.8053	-97.0036	WGS84	US	United States of America Texas Victoria	JDMitchell	1	1	individuals
USNMENT01070330	PreservedSpecimen	1913-05-31	Animalia	Compsus auricephalus (Say, 1824)	species	28.8053	-97.0036	WGS84	US	United States of America Texas Victoria	BR Coad	1	1	individuals
USNMENT01070331	PreservedSpecimen	1800/1990	Animalia	Compsus auricephalus (Say, 1824)	species	29.3175	-99.4664	WGS84	US	United States of America Texas Sabinal	FC Pratt	1	1	individuals
USNMENT01070332	PreservedSpecimen	1895-07-28	Animalia	Compsus auricephalus (Say, 1824)	species	30.2672	-97.7431	WGS84	US	United States of America Texas Austin	H.Soltau	1	1	individuals
USNMENT01070333	PreservedSpecimen	1913-07-02	Animalia	Compsus auricephalus (Say, 1824)	species	28.8053	-97.0036	WGS84	US	United States of America Texas Victoria	JDMitchell	1	1	individuals
USNMENT01070334	PreservedSpecimen	1800/1990	Animalia	Compsus auricephalus (Say, 1824)	species	35.2462	-100.073	WGS84	US	United States of America Texas Fuller	Hubbard & Schwarz	1	1	individuals
USNMENT01070335	PreservedSpecimen	1800/1990	Animalia	Compsus auricephalus (Say, 1824)	species	31.297	-99.0303	WGS84	US	United States of America Texas Texas		1	1	individuals
USNMENT01070336	PreservedSpecimen	1800/1990	Animalia	Compsus auricephalus (Say, 1824)	species	29.7031	-98.1244	WGS84	US	United States of America Texas New Braunfels	Wickman	1	1	individuals
USNMENT01070337	PreservedSpecimen	1800/1990	Animalia	Compsus auricephalus (Say, 1824)	species	31.297	-99.0303	WGS84	US	United States of America Texas	Hubbard & Schwarz	1	1	individuals
USNMENT01070338	PreservedSpecimen	1800/1990	Animalia	Compsus auricephalus (Say, 1824)	species	31.5603	-91.4033	WGS84	US	United States of America Mississippi Natchez		1	1	individuals
USNMENT01070339	PreservedSpecimen	1800/1990	Animalia	Compsus auricephalus (Say, 1824)	species	35.1494	-90.0489	WGS84	US	United States of America Tennessee Memphis		1	1	individuals
USNMENT01070340	PreservedSpecimen	1800/1990	Animalia	Compsus auricephalus (Say, 1824)	species	25.9017	-97.4975	WGS84	US	United States of America Texas Brownsville		1	1	individuals
USNMENT01070341	PreservedSpecimen	1800/1990	Animalia	Compsus auricephalus (Say, 1824)	species	31.297	-99.0303	WGS84	US	United States of America Texas Texas		1	1	individuals
USNMENT01070342	PreservedSpecimen	1800/1990	Animalia	Compsus auricephalus (Say, 1824)	species	26.1545	-97.5349	WGS84	US	United States of America Texas Cameron Co.		1	1	individuals
USNMENT01070343	PreservedSpecimen	1912-04-23	Animalia	Compsus auricephalus (Say, 1824)	species	28.8053	-97.0036	WGS84	US	United States of America Texas Victoria	JDMitchell	1	1	individuals
USNMENT01070344	PreservedSpecimen	1913-04-23	Animalia	Compsus auricephalus (Say, 1824)	species	28.8053	-97.0036	WGS84	US	United States of America Texas Victoria	JDMitchell	1	1	individuals
USNMENT01070345	PreservedSpecimen	1918-12-24	Animalia	Compsus auricephalus (Say, 1824)	species	25.9017	-97.4975	WGS84	US	United States of America Texas Brownsville	E.L. Diven	1	1	individuals
USNMENT01070346	PreservedSpecimen	1800/1990	Animalia	Compsus auricephalus (Say, 1824)	species	31.297	-99.0303	WGS84	US	United States of America Texas Texas.		1	1	individuals
USNMENT01070347	PreservedSpecimen	1800/1990	Animalia	Compsus auricephalus (Say, 1824)	species	31.297	-99.0303	WGS84	US	United States of America Texas Texas.		1	1	individuals
USNMENT01070348	PreservedSpecimen	1800/1990	Animalia	Compsus auricephalus (Say, 1824)	species	35.2462	-100.073	WGS84	US	United States of America Texas Fuller	Hubbard & Schwarz	1	1	individuals
USNMENT01070349	PreservedSpecimen	1800/1990	Animalia	Compsus auricephalus (Say, 1824)	species	25.9017	-97.4975	WGS84	US	United States of America Texas Brownsville		1	1	individuals
USNMENT01070350	PreservedSpecimen	1918-04-22	Animalia	Compsus auricephalus (Say, 1824)	species	30.6281	-96.3344	WGS84	US	United States of America Texas College Station		1	1	individuals
USNMENT01070351	PreservedSpecimen	1800/1990	Animalia	Compsus auricephalus (Say, 1824)	species	31.297	-99.0303	WGS84	US	United States of America Texas		1	1	individuals
USNMENT01070352	PreservedSpecimen	1800/1990	Animalia	Compsus auricephalus (Say, 1824)	species	31.297	-99.0303	WGS84	US	United States of America Texas		1	1	individuals
USNMENT01070353	PreservedSpecimen	1972-04-26	Animalia	Compsus auricephalus (Say, 1824)	species	29.4953	-98.6186	WGS84	US	United States of America Texas Bexar Co., Leon Valley	G.H. Nelson	1	1	individuals
USNMENT01070354	PreservedSpecimen	1972-04-26	Animalia	Compsus auricephalus (Say, 1824)	species	29.4953	-98.6186	WGS84	US	United States of America Texas Bexar Co., Leon Valley	G.H. Nelson	1	1	individuals
USNMENT01070355	PreservedSpecimen	1972-06-21	Animalia	Compsus auricephalus (Say, 1824)	species	22.7556	-100.85	WGS84	MX	Mexico [San Luis Potosi] S.L.P., 41mi. N. San Luis Potosi	G.H. Nelson	1	1	individuals
USNMENT01070356	PreservedSpecimen	1971-06-17	Animalia	Compsus auricephalus (Say, 1824)	species	25.9017	-97.4975	WGS84	US	United States of America Texas Brownsville	G.H. Nelson	1	1	individuals
USNMENT01070357	PreservedSpecimen	1972-04-06	Animalia	Compsus auricephalus (Say, 1824)	species	29.4953	-98.6186	WGS84	US	United States of America Texas Bexar Co., Leon Valley	G.H. Nelson	1	1	individuals
USNMENT01070358	PreservedSpecimen	1972-04-06	Animalia	Compsus auricephalus (Say, 1824)	species	29.4953	-98.6186	WGS84	US	United States of America Texas Bexar Co., Leon Valley	G.H. Nelson	1	1	individuals
USNMENT01070359	PreservedSpecimen	1943-06-12	Animalia	Compsus auricephalus (Say, 1824)	species	25.9017	-97.4975	WGS84	US	United States of America Texas Brownsville		1	1	individuals
USNMENT01070360	PreservedSpecimen	1943-06-12	Animalia	Compsus auricephalus (Say, 1824)	species	25.9017	-97.4975	WGS84	US	United States of America Texas Brownsville		1	1	individuals
USNMENT01070361	PreservedSpecimen	1943-06-12	Animalia	Compsus auricephalus (Say, 1824)	species	25.9017	-97.4975	WGS84	US	United States of America Texas Brownsville		1	1	individuals
USNMENT01070362	PreservedSpecimen	1943-06-12	Animalia	Compsus auricephalus (Say, 1824)	species	25.9017	-97.4975	WGS84	US	United States of America Texas Brownsville		1	1	individuals
USNMENT01070363	PreservedSpecimen	1943-06-12	Animalia	Compsus auricephalus (Say, 1824)	species	25.9017	-97.4975	WGS84	US	United States of America Texas Brownsville		1	1	individuals
USNMENT01070364	PreservedSpecimen	1943-06-12	Animalia	Compsus auricephalus (Say, 1824)	species	25.9017	-97.4975	WGS84	US	United States of America Texas Brownsville		1	1	individuals
USNMENT01070365	PreservedSpecimen	1943-06-12	Animalia	Compsus auricephalus (Say, 1824)	species	25.9017	-97.4975	WGS84	US	United States of America Texas Brownsville		1	1	individuals
USNMENT01070366	PreservedSpecimen	1914-11-29	Animalia	Compsus auricephalus (Say, 1824)	species	25.9017	-97.4975	WGS84	US	United States of America Texas Brownsville	Harrison Betts	1	1	individuals
USNMENT01070367	PreservedSpecimen	1914-11-29	Animalia	Compsus auricephalus (Say, 1824)	species	25.9017	-97.4975	WGS84	US	United States of America Texas Brownsville	Harrison Betts	1	1	individuals
USNMENT01070368	PreservedSpecimen	1914-11-29	Animalia	Compsus auricephalus (Say, 1824)	species	25.9017	-97.4975	WGS84	US	United States of America Texas Brownsville	Harrison Betts	1	1	individuals
USNMENT01070369	PreservedSpecimen	1950-11-29	Animalia	Compsus auricephalus (Say, 1824)	species	25.9017	-97.4975	WGS84	US	United States of America Texas Brownsville		1	1	individuals
USNMENT01070370	PreservedSpecimen	1800/1990	Animalia	Compsus auricephalus (Say, 1824)	species	35.0525	-97.9364	WGS84	US	United States of America Oklahoma Chickasha	WH Larrimer	1	1	individuals
USNMENT01070373	PreservedSpecimen	1915-07-01	Animalia	Compsus auricephalus (Say, 1824)	species	35.0525	-97.9364	WGS84	US	United States of America Oklahoma Chickasha	WH Larrimer	1	1	individuals
USNMENT01070374	PreservedSpecimen	1915-07-01	Animalia	Compsus auricephalus (Say, 1824)	species	35.0525	-97.9364	WGS84	US	United States of America Oklahoma Chickasha	WH Larrimer	1	1	individuals
USNMENT01070375	PreservedSpecimen	1915-03-29	Animalia	Compsus auricephalus (Say, 1824)	species	35.0525	-97.9364	WGS84	US	United States of America Oklahoma Chickasha	WH Larrimer	1	1	individuals
USNMENT01070376	PreservedSpecimen	1800/1990	Animalia	Compsus auricephalus (Say, 1824)	species	35.0525	-97.9364	WGS84	US	United States of America Oklahoma Chickasha	WH Larrimer	1	1	individuals
USNMENT01070377	PreservedSpecimen	1915-07-01	Animalia	Compsus auricephalus (Say, 1824)	species	35.0525	-97.9364	WGS84	US	United States of America Oklahoma Chickasha	WH Larrimer	1	1	individuals
USNMENT01070378	PreservedSpecimen	1937-08-06	Animalia	Compsus auricephalus (Say, 1824)	species	32.4511	-93.5817	WGS84	US	United States of America La [Louisiana] Sligo	HL Dozier	1	1	individuals
USNMENT01070379	PreservedSpecimen	1937-08-06	Animalia	Compsus auricephalus (Say, 1824)	species	32.4511	-93.5817	WGS84	US	United States of America La [Louisiana] Sligo	HL Dozier	1	1	individuals
USNMENT01070380	PreservedSpecimen	1909-05-12	Animalia	Compsus auricephalus (Say, 1824)	species	31.5603	-91.4033	WGS84	US	United States of America Mississippi Natchez	ES Tucker	1	1	individuals
USNMENT01070381	PreservedSpecimen	1909-05-12	Animalia	Compsus auricephalus (Say, 1824)	species	31.5603	-91.4033	WGS84	US	United States of America Mississippi Natchez	ES Tucker	1	1	individuals
USNMENT01070382	PreservedSpecimen	1909-05-12	Animalia	Compsus auricephalus (Say, 1824)	species	31.5603	-91.4033	WGS84	US	United States of America Mississippi Natchez	ES Tucker	1	1	individuals
USNMENT01070383	PreservedSpecimen	1800/1990	Animalia	Compsus auricephalus (Say, 1824)	species	31.5603	-91.4033	WGS84	US	United States of America Mississippi Natchez		1	1	individuals
USNMENT01070384	PreservedSpecimen	1916-04-28	Animalia	Compsus auricephalus (Say, 1824)	species	33.7975	-91.2708	WGS84	US	United States of America Ark [Arkansas] Kelso		1	1	individuals
USNMENT01070385	PreservedSpecimen	1800/1990	Animalia	Compsus auricephalus (Say, 1824)	species	35.2783	-93.1339	WGS84	US	United States of America Ark [Arkansas] Russellville	WJ Baerg	1	1	individuals
USNMENT01070386	PreservedSpecimen	1800/1990	Animalia	Compsus auricephalus (Say, 1824)	species	35.2783	-93.1339	WGS84	US	United States of America Ark [Arkansas] Russellville	WJ Baerg	1	1	individuals
USNMENT01070387	PreservedSpecimen	1800/1990	Animalia	Compsus auricephalus (Say, 1824)	species	34.8251	-92.3833	WGS84	US	United States of America Ark [Arkansas] Ark		1	1	individuals
USNMENT01070388	PreservedSpecimen	1800/1990	Animalia	Compsus auricephalus (Say, 1824)	species	29.0505	-81.8823	WGS84	US	United States of America Fla [Florida]		1	1	individuals
USNMENT01070389	PreservedSpecimen	1800/1990	Animalia	Compsus auricephalus (Say, 1824)	species	32.7894	-83.2914	WGS84	US	United States of America Ga [Georgia]		1	1	individuals
USNMENT01070390	PreservedSpecimen	1800/1990	Animalia	Compsus auricephalus (Say, 1824)	species	35.1494	-90.0489	WGS84	US	United States of America Tennessee Menphis	Marcovitch	1	1	individuals
USNMENT01070392	PreservedSpecimen	1950-07-12	Animalia	Compsus auricephalus (Say, 1824)	species	35.1556	-89.7761	WGS84	US	United States of America Tennessee Cordova		1	1	individuals
USNMENT01070393	PreservedSpecimen	1965-06-15	Animalia	Compsus auricephalus (Say, 1824)	species	33.4239	-90.915	WGS84	US	United States of America Tennessee Stoneville	R.C. Morris	1	1	individuals
USNMENT01070394	PreservedSpecimen	1910-11-30	Animalia	Compsus auricephalus (Say, 1824)	species	25.9017	-97.4975	WGS84	US	United States of America Texas Brownsville		1	1	individuals
USNMENT01070395	PreservedSpecimen	1913-01-28	Animalia	Compsus auricephalus (Say, 1824)	species	25.9017	-97.4975	WGS84	US	United States of America Texas Brownsville	MM High	1	1	individuals
USNMENT01070396	PreservedSpecimen	1938-09-10	Animalia	Compsus auricephalus (Say, 1824)	species	26.1497	-97.9136	WGS84	US	United States of America Texas Mercedes		1	1	individuals
USNMENT01070397	PreservedSpecimen	1800/1990	Animalia	Compsus auricephalus (Say, 1824)	species	25.9017	-97.4975	WGS84	US	United States of America Texas Brownsville	McMillan	1	1	individuals
USNMENT01070398	PreservedSpecimen	1942-10-11	Animalia	Compsus auricephalus (Say, 1824)	species	27.7903	-97.6689	WGS84	US	United States of America Texas Robstown	W.C. Maxwell	1	1	individuals
USNMENT01070399	PreservedSpecimen	1916-03-01	Animalia	Compsus auricephalus (Say, 1824)	species	25.9017	-97.4975	WGS84	US	United States of America Texas Brownsville	T.S. Wilson	1	1	individuals
USNMENT01070400	PreservedSpecimen	1917-03-09	Animalia	Compsus auricephalus (Say, 1824)	species	25.9017	-97.4975	WGS84	US	United States of America Texas Brownsville	RA Vickery	1	1	individuals
USNMENT01070401	PreservedSpecimen	1904-05-24	Animalia	Compsus auricephalus (Say, 1824)	species	25.9017	-97.4975	WGS84	US	United States of America Texas Brownsville	HS Barber	1	1	individuals
USNMENT01070402	PreservedSpecimen	1800/1990	Animalia	Compsus auricephalus (Say, 1824)	species	25.9017	-97.4975	WGS84	US	United States of America Texas Brownsville	HS Barber	1	1	individuals
USNMENT01070403	PreservedSpecimen	1913-04-12	Animalia	Compsus auricephalus (Say, 1824)	species	26.1497	-97.9136	WGS84	US	United States of America Texas Mercedes	B.R Coad	1	1	individuals
USNMENT01070404	PreservedSpecimen	1800/1990	Animalia	Compsus auricephalus (Say, 1824)	species	31.297	-99.0303	WGS84	US	United States of America Texas		1	1	individuals
USNMENT01070405	PreservedSpecimen	1903-04-23	Animalia	Compsus auricephalus (Say, 1824)	species	30.2672	-97.7431	WGS84	US	United States of America Texas Austin		1	1	individuals
USNMENT01070406	PreservedSpecimen	1800/1990	Animalia	Compsus auricephalus (Say, 1824)	species	30.2672	-97.7431	WGS84	US	United States of America Texas Austin		1	1	individuals
USNMENT01070407	PreservedSpecimen	1800/1990	Animalia	Compsus auricephalus (Say, 1824)	species	31.297	-99.0303	WGS84	US	United States of America Texas		1	1	individuals
USNMENT01070408	PreservedSpecimen	1942-10-11	Animalia	Compsus auricephalus (Say, 1824)	species	27.7903	-97.6689	WGS84	US	United States of America Texas Robstown	W.C. Maxwell	1	1	individuals
USNMENT01070409	PreservedSpecimen	1920-06-18	Animalia	Compsus auricephalus (Say, 1824)	species	29.2097	-99.7861	WGS84	US	United States of America Texas Uvalde	Wickham	1	1	individuals
USNMENT01070410	PreservedSpecimen	1800/1990	Animalia	Compsus auricephalus (Say, 1824)	species	25.9017	-97.4975	WGS84	US	United States of America Texas Brownsville	Wickham	1	1	individuals
USNMENT01070411	PreservedSpecimen	1908-04-25	Animalia	Compsus auricephalus (Say, 1824)	species	29.3306	-99.2797	WGS84	US	United States of America Texas D’Hanis	JDMitchell	1	1	individuals
USNMENT01070412	PreservedSpecimen	1800/1990	Animalia	Compsus auricephalus (Say, 1824)	species	35.2462	-100.073	WGS84	US	United States of America Texas Fuller		1	1	individuals
USNMENT01070413	PreservedSpecimen	1800/1990	Animalia	Compsus auricephalus (Say, 1824)	species	28.8053	-97.0036	WGS84	US	United States of America Texas Victoria		1	1	individuals
USNMENT01070414	PreservedSpecimen	1932-01-11	Animalia	Compsus auricephalus (Say, 1824)	species	25.9017	-97.4975	WGS84	US	United States of America Texas Brownsville	S.W. Frost	1	1	individuals
USNMENT01070415	PreservedSpecimen	1913-04-17	Animalia	Compsus auricephalus (Say, 1824)	species	26.2158	-98.3253	WGS84	US	United States of America Texas Mission		1	1	individuals
USNMENT01070416	PreservedSpecimen	1910-05-26	Animalia	Compsus auricephalus (Say, 1824)	species	29.3175	-99.4664	WGS84	US	United States of America Texas Sabinal	FC Pratt	1	1	individuals
USNMENT01070417	PreservedSpecimen	1901-07-08	Animalia	Compsus auricephalus (Say, 1824)	species	28.8053	-97.0036	WGS84	US	United States of America Texas Victoria	JDMitchell	1	1	individuals
USNMENT01070418	PreservedSpecimen	1908-03-19	Animalia	Compsus auricephalus (Say, 1824)	species	25.9017	-97.4975	WGS84	US	United States of America Texas Brownsville	Pratt Jones & Pierce	1	1	individuals
USNMENT01070419	PreservedSpecimen	1800/1990	Animalia	Compsus auricephalus (Say, 1824)	species	27.8653	-97.616	WGS84	US	United States of America Texas Sharpsburg	E.A. Schwarz	1	1	individuals
USNMENT01070420	PreservedSpecimen	1905-07-17	Animalia	Compsus auricephalus (Say, 1824)	species	29.4242	-98.4936	WGS84	US	United States of America Texas San Antonio	JC Crawford	1	1	individuals
USNMENT01070421	PreservedSpecimen	1910-05-26	Animalia	Compsus auricephalus (Say, 1824)	species	29.3175	-99.4664	WGS84	US	United States of America Texas Sabinal	FC Pratt	1	1	individuals
USNMENT01070422	PreservedSpecimen	1910-05-31	Animalia	Compsus auricephalus (Say, 1824)	species	28.4008	-97.7483	WGS84	US	United States of America Texas Beeville	WD Pierce	1	1	individuals
USNMENT01070423	PreservedSpecimen	1800/1990	Animalia	Compsus auricephalus (Say, 1824)	species	26.1497	-97.9136	WGS84	US	United States of America Texas Mercedes	T.D. Urbahns	1	1	individuals
USNMENT01070424	PreservedSpecimen	1975-03-25	Animalia	Compsus auricephalus (Say, 1824)	species	31.297	-99.0303	WGS84	US	United States of America Texas		1	1	individuals
USNMENT01070425	PreservedSpecimen	1800/1990	Animalia	Compsus auricephalus (Say, 1824)	species	31.297	-99.0303	WGS84	US	United States of America Texas		1	1	individuals
USNMENT01070426	PreservedSpecimen	1800/1990	Animalia	Compsus auricephalus (Say, 1824)	species	31.297	-99.0303	WGS84	US	United States of America Texas		1	1	individuals
USNMENT01070427	PreservedSpecimen	1800/1990	Animalia	Compsus auricephalus (Say, 1824)	species	35.1494	-90.0489	WGS84	US	United States of America Tennessee Memphis		1	1	individuals
USNMENT01070428	PreservedSpecimen	1904-04-17	Animalia	Compsus auricephalus (Say, 1824)	species	28.8053	-97.0036	WGS84	US	United States of America Texas Victoria	C.M. Walker	1	1	individuals
USNMENT01070429	PreservedSpecimen	1906-05-15	Animalia	Compsus auricephalus (Say, 1824)	species	28.8831	-97.7131	WGS84	US	United States of America Texas Runge	J.C. Crawford	1	1	individuals
USNMENT01070430	PreservedSpecimen	1906-05-15	Animalia	Compsus auricephalus (Say, 1824)	species	28.8831	-97.7131	WGS84	US	United States of America Texas Runge	J.C. Crawford	1	1	individuals
USNMENT01070431	PreservedSpecimen	1913-05-06	Animalia	Compsus auricephalus (Say, 1824)	species	28.8053	-97.0036	WGS84	US	United States of America Texas Victoria	JD Mitchell & B.R. Coad	1	1	individuals
USNMENT01070432	PreservedSpecimen	1800/1990	Animalia	Compsus auricephalus (Say, 1824)	species	27.7639	-98.2389	WGS84	US	United States of America Texas San Diego	EASchwarz	1	1	individuals
USNMENT01070433	PreservedSpecimen	1800/1990	Animalia	Compsus auricephalus (Say, 1824)	species	31.297	-99.0303	WGS84	US	United States of America Texas Texas.		1	1	individuals
USNMENT01070434	PreservedSpecimen	1800/1990	Animalia	Compsus auricephalus (Say, 1824)	species	27.7693	-97.4807	WGS84	US	United States of America Texas Newcestown [Nueces County]	L.A. Bitterman	1	1	individuals
USNMENT01070435	PreservedSpecimen	1906-05-15	Animalia	Compsus auricephalus (Say, 1824)	species	28.8831	-97.7131	WGS84	US	United States of America Texas Runge	J.C. Crawford	1	1	individuals
USNMENT01070436	PreservedSpecimen	1908-03-18	Animalia	Compsus auricephalus (Say, 1824)	species	25.9017	-97.4975	WGS84	US	United States of America Texas Brownsville	McMillan	1	1	individuals
USNMENT01070437	PreservedSpecimen	1976-03-11	Animalia	Compsus auricephalus (Say, 1824)	species	25.9017	-97.4975	WGS84	US	United States of America Texas Brownsville	JG Hester	1	1	individuals
USNMENT01070438	PreservedSpecimen	1919-04-01	Animalia	Compsus auricephalus (Say, 1824)	species	25.9017	-97.4975	WGS84	US	United States of America Texas Brownsville	E.L. Diven	1	1	individuals
USNMENT01070439	PreservedSpecimen	1919-04-25	Animalia	Compsus auricephalus (Say, 1824)	species	25.9544	-97.15	WGS84	US	United States of America Texas Mouth of Rio Grande [Rio Grande]	E.L. Diven	1	1	individuals
USNMENT01070440	PreservedSpecimen	1930-03-13	Animalia	Compsus auricephalus (Say, 1824)	species	26.2033	-98.23	WGS84	US	United States of America Texas McAllen	R.G. Alexander	1	1	individuals
USNMENT01070441	PreservedSpecimen	1930-03-13	Animalia	Compsus auricephalus (Say, 1824)	species	26.2033	-98.23	WGS84	US	United States of America Texas McAllen	R.G. Alexander	1	1	individuals
USNMENT01070442	PreservedSpecimen	1942-10-02	Animalia	Compsus auricephalus (Say, 1824)	species	27.7903	-97.6689	WGS84	US	United States of America Texas Robstown	W.C. Maxwell	1	1	individuals
USNMENT01070443	PreservedSpecimen	1938-05-11	Animalia	Compsus auricephalus (Say, 1824)	species	25.9017	-97.4975	WGS84	US	United States of America Texas Brownsville		1	1	individuals
USNMENT01070444	PreservedSpecimen	1800/1990	Animalia	Compsus auricephalus (Say, 1824)	species	25.9017	-97.4975	WGS84	US	United States of America Texas Brownsville		1	1	individuals
USNMENT01070445	PreservedSpecimen	1800/1990	Animalia	Compsus auricephalus (Say, 1824)	species	31.297	-99.0303	WGS84	US	United States of America Texas		1	1	individuals
USNMENT01070446	PreservedSpecimen	1800/1990	Animalia	Compsus auricephalus (Say, 1824)	species	31.297	-99.0303	WGS84	US	United States of America Texas		1	1	individuals
USNMENT01070447	PreservedSpecimen	1800/1990	Animalia	Compsus auricephalus (Say, 1824)	species	31.297	-99.0303	WGS84	US	United States of America Texas		1	1	individuals
USNMENT01070449	PreservedSpecimen	1800/1990	Animalia	Compsus auricephalus (Say, 1824)	species	35.0525	-97.9364	WGS84	US	United States of America Oklahoma Chickasha	E.G. Kelly	1	1	individuals
USNMENT01070450	PreservedSpecimen	1914-06-05	Animalia	Compsus auricephalus (Say, 1824)	species	35.0334	-98.0163	WGS84	US	United States of America Oklahoma West of Chickasha	C.E. Sandborn	1	1	individuals
USNMENT01070451	PreservedSpecimen	1914-06-05	Animalia	Compsus auricephalus (Say, 1824)	species	35.0334	-98.0163	WGS84	US	United States of America Oklahoma West of Chickasha	C.E. Sandborn	1	1	individuals
USNMENT01070452	PreservedSpecimen	1914-06-02	Animalia	Compsus auricephalus (Say, 1824)	species	35.0525	-97.9364	WGS84	US	United States of America Oklahoma Chickasha	C.A. McNabb	1	1	individuals
USNMENT01070453	PreservedSpecimen	1914-06-02	Animalia	Compsus auricephalus (Say, 1824)	species	35.0525	-97.9364	WGS84	US	United States of America Oklahoma Chickasha	C.A. McNabb	1	1	individuals
USNMENT01070454	PreservedSpecimen	1914-06-02	Animalia	Compsus auricephalus (Say, 1824)	species	35.0525	-97.9364	WGS84	US	United States of America Oklahoma Chickasha	C.A. McNabb	1	1	individuals
USNMENT01070455	PreservedSpecimen	1914-06-02	Animalia	Compsus auricephalus (Say, 1824)	species	35.0525	-97.9364	WGS84	US	United States of America Oklahoma Chickasha	C.A. McNabb	1	1	individuals
USNMENT01070456	PreservedSpecimen	1800/1990	Animalia	Compsus auricephalus (Say, 1824)	species	35.0525	-97.9364	WGS84	US	United States of America Oklahoma Chickasha	JS Wade	1	1	individuals
USNMENT01070457	PreservedSpecimen	1914-06-02	Animalia	Compsus auricephalus (Say, 1824)	species	35.0525	-97.9364	WGS84	US	United States of America Oklahoma Chickasha	C.A. McNabb	1	1	individuals
USNMENT01070459	PreservedSpecimen	1914-06-02	Animalia	Compsus auricephalus (Say, 1824)	species	35.0525	-97.9364	WGS84	US	United States of America Oklahoma Chickasha	C.A. McNabb	1	1	individuals
USNMENT01070460	PreservedSpecimen	1914-06-02	Animalia	Compsus auricephalus (Say, 1824)	species	35.0525	-97.9364	WGS84	US	United States of America Oklahoma Chickasha	C.A. McNabb	1	1	individuals
USNMENT01070461	PreservedSpecimen	1914-06-02	Animalia	Compsus auricephalus (Say, 1824)	species	35.0525	-97.9364	WGS84	US	United States of America Oklahoma Chickasha	C.A. McNabb	1	1	individuals
USNMENT01070462	PreservedSpecimen	1914-06-02	Animalia	Compsus auricephalus (Say, 1824)	species	35.0525	-97.9364	WGS84	US	United States of America Oklahoma Chickasha	C.A. McNabb	1	1	individuals
USNMENT01070463	PreservedSpecimen	1914-06-02	Animalia	Compsus auricephalus (Say, 1824)	species	35.0525	-97.9364	WGS84	US	United States of America Oklahoma Chickasha	C.A. McNabb	1	1	individuals
USNMENT01070464	PreservedSpecimen	1914-06-02	Animalia	Compsus auricephalus (Say, 1824)	species	35.0525	-97.9364	WGS84	US	United States of America Oklahoma Chickasha	C.A. McNabb	1	1	individuals
USNMENT01070466	PreservedSpecimen	1914-06-02	Animalia	Compsus auricephalus (Say, 1824)	species	35.0525	-97.9364	WGS84	US	United States of America Oklahoma Chickasha	C.A. McNabb	1	1	individuals
USNMENT01070467	PreservedSpecimen	1916-05-24	Animalia	Compsus auricephalus (Say, 1824)	species	34.8936	-98.3658	WGS84	US	United States of America Oklahoma Apache	W.D Pierce	1	1	individuals
USNMENT01070468	PreservedSpecimen	1800/1990	Animalia	Compsus auricephalus (Say, 1824)	species	35.0525	-97.9364	WGS84	US	United States of America Oklahoma Chickasha	JS Wade	1	1	individuals
USNMENT01070469	PreservedSpecimen	1914-06-02	Animalia	Compsus auricephalus (Say, 1824)	species	35.0525	-97.9364	WGS84	US	United States of America Oklahoma Chickasha	C.A. McNabb	1	1	individuals
USNMENT01070470	PreservedSpecimen	1914-06-02	Animalia	Compsus auricephalus (Say, 1824)	species	35.0525	-97.9364	WGS84	US	United States of America Oklahoma Chickasha	C.A. McNabb	1	1	individuals
USNMENT01070471	PreservedSpecimen	1914-06-05	Animalia	Compsus auricephalus (Say, 1824)	species	35.0334	-98.0163	WGS84	US	United States of America Oklahoma West of Chickasha	C.E. Sandborn	1	1	individuals
USNMENT01070472	PreservedSpecimen	1914-06-02	Animalia	Compsus auricephalus (Say, 1824)	species	35.0525	-97.9364	WGS84	US	United States of America Oklahoma Chickasha	C.A. McNabb	1	1	individuals
USNMENT01070473	PreservedSpecimen	1914-06-05	Animalia	Compsus auricephalus (Say, 1824)	species	35.0334	-98.0163	WGS84	US	United States of America Oklahoma West of Chickasha	C.E. Sandborn	1	1	individuals
USNMENT01070474	PreservedSpecimen	1904-09-15	Animalia	Compsus auricephalus (Say, 1824)	species	30.3117	-93.2003	WGS84	US	United States of America La [Louisiana] Newton P.O.		1	1	individuals
USNMENT01070475	PreservedSpecimen	1936-10-15	Animalia	Compsus auricephalus (Say, 1824)	species	32.4086	-91.1867	WGS84	US	United States of America La [Louisiana] Tallulah		1	1	individuals
USNMENT01070476	PreservedSpecimen	1936-10-15	Animalia	Compsus auricephalus (Say, 1824)	species	32.4086	-91.1867	WGS84	US	United States of America La [Louisiana] Tallulah		1	1	individuals
USNMENT01070477	PreservedSpecimen	1929-04-22	Animalia	Compsus auricephalus (Say, 1824)	species	32.5161	-93.7322	WGS84	US	United States of America La [Louisiana] Bossieu Cy. [Bossier City]	H.Baker	1	1	individuals
USNMENT01070478	PreservedSpecimen	1936-10-15	Animalia	Compsus auricephalus (Say, 1824)	species	32.4086	-91.1867	WGS84	US	United States of America La [Louisiana] Tallulah		1	1	individuals
USNMENT01070479	PreservedSpecimen	1936-10-15	Animalia	Compsus auricephalus (Say, 1824)	species	32.4086	-91.1867	WGS84	US	United States of America La [Louisiana] Tallulah		1	1	individuals
USNMENT01070480	PreservedSpecimen	1907-03-27	Animalia	Compsus auricephalus (Say, 1824)	species	32.5253	-93.7503	WGS84	US	United States of America La [Louisiana] Shvrport [Shreveport]	R.A.Cushman	1	1	individuals
USNMENT01070481	PreservedSpecimen	1929-04-22	Animalia	Compsus auricephalus (Say, 1824)	species	32.5161	-93.7322	WGS84	US	United States of America La [Louisiana] Bossieu Cy. [Bossier City]	H. Barker	1	1	individuals
USNMENT01070482	PreservedSpecimen	1929-04-22	Animalia	Compsus auricephalus (Say, 1824)	species	32.5161	-93.7322	WGS84	US	United States of America La [Louisiana] Bossieu Cy. [Bossier City]	H.Baker	1	1	individuals
USNMENT01070483	PreservedSpecimen	1929-04-22	Animalia	Compsus auricephalus (Say, 1824)	species	32.5161	-93.7322	WGS84	US	United States of America La [Louisiana] Bossieu Cy. [Bossier City]	H.Baker	1	1	individuals
USNMENT01070484	PreservedSpecimen	1907-03-27	Animalia	Compsus auricephalus (Say, 1824)	species	32.5253	-93.7503	WGS84	US	United States of America La [Louisiana] Shvrport [Shreveport]	R.A.Cushman	1	1	individuals
USNMENT01070485	PreservedSpecimen	1907-03-27	Animalia	Compsus auricephalus (Say, 1824)	species	32.5253	-93.7503	WGS84	US	United States of America La [Louisiana] Shvrport [Shreveport]	R.A.Cushman	1	1	individuals
USNMENT01070486	PreservedSpecimen	1929-04-22	Animalia	Compsus auricephalus (Say, 1824)	species	32.5161	-93.7322	WGS84	US	United States of America La [Louisiana] Bossieu Cy. [Bossier City]	H.Baker	1	1	individuals
USNMENT01070487	PreservedSpecimen	1929-04-22	Animalia	Compsus auricephalus (Say, 1824)	species	32.5161	-93.7322	WGS84	US	United States of America La [Louisiana] Bossieu Cy. [Bossier City]	H.Baker	1	1	individuals
USNMENT01070488	PreservedSpecimen	1929-04-22	Animalia	Compsus auricephalus (Say, 1824)	species	32.5161	-93.7322	WGS84	US	United States of America La [Louisiana] Bossieu Cy. [Bossier City]	H.Baker	1	1	individuals
USNMENT01070489	PreservedSpecimen	1911-04-09	Animalia	Compsus auricephalus (Say, 1824)	species	32.5253	-93.7503	WGS84	US	United States of America La [Louisiana] Shvrport [Shreveport]	WD Pierce	1	1	individuals
USNMENT01070490	PreservedSpecimen	1929-04-22	Animalia	Compsus auricephalus (Say, 1824)	species	32.5161	-93.7322	WGS84	US	United States of America La [Louisiana] Bossieu Cy. [Bossier City]	H.Baker	1	1	individuals
USNMENT01070491	PreservedSpecimen	1929-04-22	Animalia	Compsus auricephalus (Say, 1824)	species	32.5161	-93.7322	WGS84	US	United States of America La [Louisiana] Bossieu Cy. [Bossier City]	H.Baker	1	1	individuals
USNMENT01070492	PreservedSpecimen	1800/1990	Animalia	Compsus auricephalus (Say, 1824)	species	22.2157	-97.8578	WGS84	MX	Mexico [Tamaulipas] Tampico	EASchwarz	1	1	individuals
USNMENT01070493	PreservedSpecimen	1936-10-15	Animalia	Compsus auricephalus (Say, 1824)	species	32.4086	-91.1867	WGS84	US	United States of America La [Louisiana] Tallulah		1	1	individuals
USNMENT01070497	PreservedSpecimen	1938-05-10	Animalia	Compsus auricephalus (Say, 1824)	species	32.5161	-93.7322	WGS84	US	United States of America La [Louisiana] Bossieu Cy. [Bossier City]	Wm F. Turner	1	1	individuals
USNMENT01070498	PreservedSpecimen	1938-05-10	Animalia	Compsus auricephalus (Say, 1824)	species	32.5161	-93.7322	WGS84	US	United States of America La [Louisiana] Bossieu Cy. [Bossier City]	Wm F. Turner	1	1	individuals
USNMENT01070499	PreservedSpecimen	1800/1990	Animalia	Compsus auricephalus (Say, 1824)	species	30.267	-87.6341	WGS84	US	United States of America Macropsis area gulf state	Wm F. Turner	1	1	individuals
USNMENT01070500	PreservedSpecimen	1800/1990	Animalia	Compsus auricephalus (Say, 1824)	species	32.5161	-93.7322	WGS84	US	United States of America La [Louisiana] Bossieu Cy. [Bossier City]	Wm F. Turner	1	1	individuals
USNMENT01070501	PreservedSpecimen	1800/1990	Animalia	Compsus auricephalus (Say, 1824)	species	30.267	-87.6341	WGS84	US	United States of America Macropsis area gulf state	Wm F. Turner	1	1	individuals
USNMENT01070502	PreservedSpecimen	1938-05-10	Animalia	Compsus auricephalus (Say, 1824)	species	32.5161	-93.7322	WGS84	US	United States of America La [Louisiana] Bossieu Cy. [Bossier City]	Wm F. Turner	1	1	individuals
USNMENT01070503	PreservedSpecimen	1800/1990	Animalia	Compsus auricephalus (Say, 1824)	species	28.8053	-97.0036	WGS84	US	United States of America Texas Victoria	WD Pierce	1	1	individuals
USNMENT01070504	PreservedSpecimen	1800/1990	Animalia	Compsus auricephalus (Say, 1824)	species	28.8053	-97.0036	WGS84	US	United States of America Texas Victoria	WD Pierce	1	1	individuals
USNMENT01070505	PreservedSpecimen	1800/1990	Animalia	Compsus auricephalus (Say, 1824)	species	28.8053	-97.0036	WGS84	US	United States of America Texas Victoria	WD Pierce	1	1	individuals
USNMENT01070506	PreservedSpecimen	1800/1990	Animalia	Compsus auricephalus (Say, 1824)	species	28.8053	-97.0036	WGS84	US	United States of America Texas Victoria	WD Pierce	1	1	individuals
USNMENT01070507	PreservedSpecimen	1800/1990	Animalia	Compsus auricephalus (Say, 1824)	species	28.8053	-97.0036	WGS84	US	United States of America Texas Victoria	WD Pierce	1	1	individuals
USNMENT01070508	PreservedSpecimen	1800/1990	Animalia	Compsus auricephalus (Say, 1824)	species	28.8053	-97.0036	WGS84	US	United States of America Texas Victoria	WD Pierce	1	1	individuals
USNMENT01070509	PreservedSpecimen	1800/1990	Animalia	Compsus auricephalus (Say, 1824)	species	39.9718	-82.9702	WGS84	US	United States of America Ohio Ohio		1	1	individuals
USNMENT01070510	PreservedSpecimen	1938-05-10	Animalia	Compsus auricephalus (Say, 1824)	species	32.5161	-93.7322	WGS84	US	United States of America La [Louisiana] Bossieu Cy. [Bossier City]	Wm F. Turner	1	1	individuals
USNMENT01070511	PreservedSpecimen	1938-05-10	Animalia	Compsus auricephalus (Say, 1824)	species	32.5161	-93.7322	WGS84	US	United States of America La [Louisiana] Bossieu Cy. [Bossier City]	Wm F. Turner	1	1	individuals
USNMENT01070512	PreservedSpecimen	1938-05-10	Animalia	Compsus auricephalus (Say, 1824)	species	32.5161	-93.7322	WGS84	US	United States of America La [Louisiana] Bossieu Cy. [Bossier City]	Wm F. Turner	1	1	individuals
USNMENT01070513	PreservedSpecimen	1938-05-10	Animalia	Compsus auricephalus (Say, 1824)	species	32.5161	-93.7322	WGS84	US	United States of America La [Louisiana] Bossieu Cy. [Bossier City]	Wm F. Turner	1	1	individuals
USNMENT01070514	PreservedSpecimen	1800/1990	Animalia	Compsus auricephalus (Say, 1824)	species	34.2675	-99.1043	WGS84	US	United States of America Oklahoma SW Oklahoma		1	1	individuals
USNMENT01070515	PreservedSpecimen	1800/1990	Animalia	Compsus auricephalus (Say, 1824)	species	34.2675	-99.1043	WGS84	US	United States of America Oklahoma SW Oklahoma		1	1	individuals
USNMENT01070516	PreservedSpecimen	1800/1990	Animalia	Compsus auricephalus (Say, 1824)	species	34.2675	-99.1043	WGS84	US	United States of America Oklahoma SW Oklahoma		1	1	individuals
USNMENT01070517	PreservedSpecimen	1800/1990	Animalia	Compsus auricephalus (Say, 1824)	species	34.2675	-99.1043	WGS84	US	United States of America Oklahoma SW Oklahoma		1	1	individuals
USNMENT01070518	PreservedSpecimen	1800/1990	Animalia	Compsus auricephalus (Say, 1824)	species	34.2675	-99.1043	WGS84	US	United States of America Oklahoma SW Oklahoma		1	1	individuals
USNMENT01070519	PreservedSpecimen	1800/1990	Animalia	Compsus auricephalus (Say, 1824)	species	34.2675	-99.1043	WGS84	US	United States of America Oklahoma SW Oklahoma		1	1	individuals
USNMENT01070520	PreservedSpecimen	1966-09-06	Animalia	Compsus auricephalus (Say, 1824)	species	36.55	-89.19	WGS84	US	United States of America Kentucky Fulton Co. [Fulton County]	R.B. Owens	1	1	individuals
USNMENT01070521	PreservedSpecimen	1915-07-01	Animalia	Compsus auricephalus (Say, 1824)	species	35.0525	-97.9364	WGS84	US	United States of America Oklahoma Chickasha	W.H. Larrimer	1	1	individuals
USNMENT01070522	PreservedSpecimen	1962-05-29	Animalia	Compsus auricephalus (Say, 1824)	species	35.4264	-93.0319	WGS84	US	United States of America Ark [Arkansas] Pope Co. [Pope County]		1	1	individuals
USNMENT01070523	PreservedSpecimen	1962-05-29	Animalia	Compsus auricephalus (Say, 1824)	species	35.4264	-93.0319	WGS84	US	United States of America Ark [Arkansas] Pope Co. [Pope County]		1	1	individuals
USNMENT01070524	PreservedSpecimen	1960-06-19	Animalia	Compsus auricephalus (Say, 1824)	species	28.0367	-97.5092	WGS84	US	United States of America Texas Sinton, San Patricio Co.[San Patricio County]	M.W. Sanders	1	1	individuals
USNMENT01070525	PreservedSpecimen	1915-07-01	Animalia	Compsus auricephalus (Say, 1824)	species	35.0525	-97.9364	WGS84	US	United States of America Oklahoma Chickasha	W.H. Larrimer	1	1	individuals
USNMENT01070526	PreservedSpecimen	1963-07-30	Animalia	Compsus auricephalus (Say, 1824)	species	18.6796	-96.7699	WGS84	MX	Mexico Vera Cruz Presidio	Alfred B. Lau	1	1	individuals
USNMENT01070527	PreservedSpecimen	1914-05-06	Animalia	Compsus auricephalus (Say, 1824)	species	32.6961	-97.6022	WGS84	US	United States of America Texas Aledo	W.E. Pennington	1	1	individuals
USNMENT01070528	PreservedSpecimen	1951-10-01	Animalia	Compsus auricephalus (Say, 1824)	species	25.9017	-97.4975	WGS84	US	United States of America Texas Brownsville	A.B. Gurney	1	1	individuals
USNMENT01070529	PreservedSpecimen	1951-10-01	Animalia	Compsus auricephalus (Say, 1824)	species	25.9017	-97.4975	WGS84	US	United States of America Texas Brownsville	A.B. Gurney	1	1	individuals
USNMENT01070530	PreservedSpecimen	1951-10-01	Animalia	Compsus auricephalus (Say, 1824)	species	25.9017	-97.4975	WGS84	US	United States of America Texas Brownsville	A.B. Gurney	1	1	individuals
USNMENT01070531	PreservedSpecimen	1951-09-28	Animalia	Compsus auricephalus (Say, 1824)	species	26.1867	-98.3802	WGS84	US	United States of America Texas Bentsen StPk Mission	O.L. Cartwright	1	1	individuals
USNMENT01070532	PreservedSpecimen	1933-08-03	Animalia	Compsus auricephalus (Say, 1824)	species	26.1594	-97.9908	WGS84	US	United States of America Texas Weslaco	S. Bromley	1	1	individuals
USNMENT01070533	PreservedSpecimen	1951-09-28	Animalia	Compsus auricephalus (Say, 1824)	species	26.1867	-98.3802	WGS84	US	United States of America Texas Bentsen StPk Mission	O.L. Cartwright	1	1	individuals
USNMENT01070534	PreservedSpecimen	1951-09-28	Animalia	Compsus auricephalus (Say, 1824)	species	26.2158	-98.3253	WGS84	US	United States of America Texas Mission	O.L. Cartwright	1	1	individuals
USNMENT01070535	PreservedSpecimen	1951-09-28	Animalia	Compsus auricephalus (Say, 1824)	species	26.2158	-98.3253	WGS84	US	United States of America Texas Mission	O.L. Cartwright	1	1	individuals
USNMENT01070536	PreservedSpecimen	1963-05-12	Animalia	Compsus auricephalus (Say, 1824)	species	29.1414	-95.6158	WGS84	US	United States of America Texas East Columbia on banks of Brazos River. Brazoria Co.	Gary Hevel	1	1	individuals
USNMENT01070537	PreservedSpecimen	1948-05-30	Animalia	Compsus auricephalus (Say, 1824)	species	25.9017	-97.4975	WGS84	US	United States of America Texas Brownsville	H.S. Barber	1	1	individuals
USNMENT01070538	PreservedSpecimen	1951-10-04	Animalia	Compsus auricephalus (Say, 1824)	species	25.9017	-97.4975	WGS84	US	United States of America Texas Brownsville	O.L. Cartwright	1	1	individuals
USNMENT01070539	PreservedSpecimen	1951-10-03	Animalia	Compsus auricephalus (Say, 1824)	species	25.9017	-97.4975	WGS84	US	United States of America Texas Brownsville	O.L. Cartwright	1	1	individuals
USNMENT01070540	PreservedSpecimen	1957-10-05	Animalia	Compsus auricephalus (Say, 1824)	species	25.9017	-97.4975	WGS84	US	United States of America Texas Brownsville	O.L. Cartwright	1	1	individuals
USNMENT01070541	PreservedSpecimen	1948-05-30	Animalia	Compsus auricephalus (Say, 1824)	species	25.9017	-97.4975	WGS84	US	United States of America Texas Brownsville	Lattimore & Bottimer	1	1	individuals
USNMENT01070542	PreservedSpecimen	1800/1990	Animalia	Compsus auricephalus (Say, 1824)	species	26.2158	-98.3253	WGS84	US	United States of America Texas Mission	O.L. Cartwright	1	1	individuals
USNMENT01070543	PreservedSpecimen	1963-05-18	Animalia	Compsus auricephalus (Say, 1824)	species	29.45	-98.52	WGS84	US	United States of America Texas Bexar Co.	John F. Reinert	1	1	individuals
USNMENT01070544	PreservedSpecimen	1963-04-12	Animalia	Compsus auricephalus (Say, 1824)	species	29.45	-98.52	WGS84	US	United States of America Texas Bexar Co.	John F. Reinert	1	1	individuals
USNMENT01070545	PreservedSpecimen	1970-10-22	Animalia	Compsus auricephalus (Say, 1824)	species	26.0831	-98.135	WGS84	US	United States of America Texas Santa Ana Wildlife Refuge (Hidalgo)	A.& ME Blanchard	1	1	individuals
USNMENT01070546	PreservedSpecimen	1981-04-09	Animalia	Compsus auricephalus (Say, 1824)	species	25.7816	-100.189	WGS84	MX	Mexico N.L. [Nuevo Leon] nr. Apodaca		1	1	individuals
USNMENT01070547	PreservedSpecimen	1969-05-28	Animalia	Compsus auricephalus (Say, 1824)	species	28.2013	-97.3622	WGS84	US	United States of America Texas 7mi. NE Sinton Welden Wild Refuge	D.G.Kissinger	1	1	individuals
USNMENT01070548	PreservedSpecimen	1978-12-02	Animalia	Compsus auricephalus (Say, 1824)	species	26.1867	-98.3802	WGS84	US	United States of America Texas Bentsen Rio Grande Valley St. Park Hidalgo Co.	E.E. Grissell & A. S. Menke	1	1	individuals
USNMENT01070549	PreservedSpecimen	1978-12-03	Animalia	Compsus auricephalus (Say, 1824)	species	25.8883	-97.4463	WGS84	US	United States of America Texas Southmost Ranch (7mi. SE Brownsville) Cameron Co.	E. Grissell & A. Menke	1	1	individuals
USNMENT01070550	PreservedSpecimen	1978-12-03	Animalia	Compsus auricephalus (Say, 1824)	species	25.8883	-97.4463	WGS84	US	United States of America Texas Southmost Ranch (7mi. SE Brownsville) Cameron Co.	E. Grissell & A. Menke	1	1	individuals
USNMENT01070551	PreservedSpecimen	1978-12-03	Animalia	Compsus auricephalus (Say, 1824)	species	25.8883	-97.4463	WGS84	US	United States of America Texas Southmost Ranch (7mi. SE Brownsville) Cameron Co.	E. Grissell & A. Menke	1	1	individuals
USNMENT01070552	PreservedSpecimen	1978-12-02	Animalia	Compsus auricephalus (Say, 1824)	species	26.1867	-98.3802	WGS84	US	United States of America Texas Bentsen Rio Grande Valley St. Park Hidalgo Co.	E.E. Grissell & A. S. Menke	1	1	individuals
USNMENT01070553	PreservedSpecimen	1978-12-03	Animalia	Compsus auricephalus (Say, 1824)	species	25.8883	-97.4463	WGS84	US	United States of America Texas Southmost Ranch (7mi. SE Brownsville) Cameron Co.	E. Grissell & A. Menke	1	1	individuals
USNMENT01070554	PreservedSpecimen	1978-12-03	Animalia	Compsus auricephalus (Say, 1824)	species	25.8883	-97.4463	WGS84	US	United States of America Texas Southmost Ranch (7mi. SE Brownsville) Cameron Co.	E. Grissell & A. Menke	1	1	individuals
USNMENT01070555	PreservedSpecimen	1978-12-02	Animalia	Compsus auricephalus (Say, 1824)	species	26.1867	-98.3802	WGS84	US	United States of America Texas Bentsen Rio Grande Valley St. Park Hidalgo Co.	E.E. Grissell & A. S. Menke	1	1	individuals
USNMENT01070556	PreservedSpecimen	1963-03-29	Animalia	Compsus auricephalus (Say, 1824)	species	29.45	-98.52	WGS84	US	United States of America Texas Bexar Co.	John F. Reinert	1	1	individuals
USNMENT01070557	PreservedSpecimen	1983-04-23	Animalia	Compsus auricephalus (Say, 1824)	species	27.2892	-97.6669	WGS84	US	United States of America Texas Riviera Beach Kleburg Co.	TJ Henry & AG Wheeler, Jr.	1	1	individuals
USNMENT01070558	PreservedSpecimen	1983-04-23	Animalia	Compsus auricephalus (Say, 1824)	species	27.3325	-97.8162	WGS84	US	United States of America Texas 2 m N Riviera, Rt 77 Kleburg Co.	TJ Henry & AG Wheeler, Jr.	1	1	individuals
USNMENT01070559	PreservedSpecimen	1983-04-23	Animalia	Compsus auricephalus (Say, 1824)	species	27.3325	-97.8162	WGS84	US	United States of America Texas 2 m N Riviera, Rt 77 Kleburg Co.	TJ Henry & AG Wheeler, Jr.	1	1	individuals
USNMENT01070560	PreservedSpecimen	1983-04-23	Animalia	Compsus auricephalus (Say, 1824)	species	27.3325	-97.8162	WGS84	US	United States of America Texas 2 m N Riviera, Rt 77 Kleburg Co.	TJ Henry & AG Wheeler, Jr.	1	1	individuals
USNMENT01070561	PreservedSpecimen	1932-04-12	Animalia	Compsus auricephalus (Say, 1824)	species	30.6281	-96.3344	WGS84	US	United States of America Texas College Station		1	1	individuals
USNMENT01070562	PreservedSpecimen	1800/1990	Animalia	Compsus auricephalus (Say, 1824)	species	32.5253	-93.7503	WGS84	US	United States of America La [Louisiana] Shreveport	D.A. Young	1	1	individuals
USNMENT01070564	PreservedSpecimen	1800/1990	Animalia	Compsus auricephalus (Say, 1824)	species	33.5161	-90.1794	WGS84	US	United States of America Mississippi Greenwood		1	1	individuals
USNMENT01070565	PreservedSpecimen	1954-07-18	Animalia	Compsus auricephalus (Say, 1824)	species	25.9017	-97.4975	WGS84	US	United States of America Texas Brownsville	R. Dreisbach	1	1	individuals
USNMENT01070566	PreservedSpecimen	1968-05-17	Animalia	Compsus auricephalus (Say, 1824)	species	35.5327	-98.2299	WGS84	US	United States of America Oklahoma 10 mi SE Geary	D.G.Kissinger	1	1	individuals
USNMENT01070567	PreservedSpecimen	1977-12-28	Animalia	Compsus aff. auricephalus Champion, 1911	species	15.138	-87.1279	WGS84	HN	Hon. [Honduras] [Yoro] Yoro	J.V. Mankins	1	1	individuals
USNMENT01070568	PreservedSpecimen	1910-11-30	Animalia	Compsus auricephalus (Say, 1824)	species	25.9017	-97.4975	WGS84	US	United States of America Texas Brownsville	C.A. Hart	1	1	individuals
USNMENT01070569	PreservedSpecimen	1910-11-30	Animalia	Compsus auricephalus (Say, 1824)	species	25.9017	-97.4975	WGS84	US	United States of America Texas Brownsville	C.A. Hart	1	1	individuals
USNMENT01070570	PreservedSpecimen	1910-11-30	Animalia	Compsus auricephalus (Say, 1824)	species	25.9017	-97.4975	WGS84	US	United States of America Texas Brownsville	C.A. Hart	1	1	individuals
USNMENT01070572	PreservedSpecimen	1941-05-23	Animalia	Compsus auricephalus (Say, 1824)	species	29.2097	-99.7861	WGS84	US	United States of America Texas Uvalde Co.	D.J. & J.N. Knull	1	1	individuals
USNMENT01070573	PreservedSpecimen	1946-03-16	Animalia	Compsus auricephalus (Say, 1824)	species	26.1545	-97.5349	WGS84	US	United States of America Texas Cameron Co.	George B. Vogt	1	1	individuals
USNMENT01070574	PreservedSpecimen	1946-01-26	Animalia	Compsus auricephalus (Say, 1824)	species	26.0863	-98.262	WGS84	US	United States of America Texas SW Hidalgo Co.	George B. Vogt	1	1	individuals
USNMENT01070575	PreservedSpecimen	1946-02-24	Animalia	Compsus auricephalus (Say, 1824)	species	26.1545	-97.5349	WGS84	US	United States of America Texas E. Cameron Co.	George B. Vogt	1	1	individuals
USNMENT01070576	PreservedSpecimen	1946-03-16	Animalia	Compsus auricephalus (Say, 1824)	species	26.1545	-97.5349	WGS84	US	United States of America Texas E. Cameron Co.	George B. Vogt	1	1	individuals
USNMENT01070577	PreservedSpecimen	1946-03-24	Animalia	Compsus auricephalus (Say, 1824)	species	26.1545	-97.5349	WGS84	US	United States of America Texas E. Cameron Co.	George B. Vogt	1	1	individuals
USNMENT01070578	PreservedSpecimen	1946-03-30	Animalia	Compsus auricephalus (Say, 1824)	species	26.1545	-97.5349	WGS84	US	United States of America Texas E. Cameron Co.	George B. Vogt	1	1	individuals
USNMENT01070579	PreservedSpecimen	1946-02-24	Animalia	Compsus auricephalus (Say, 1824)	species	26.1545	-97.5349	WGS84	US	United States of America Texas E. Cameron Co.	George B. Vogt	1	1	individuals
USNMENT01070580	PreservedSpecimen	1946-02-24	Animalia	Compsus auricephalus (Say, 1824)	species	26.1545	-97.5349	WGS84	US	United States of America Texas E. Cameron Co.	George B. Vogt	1	1	individuals
USNMENT01070581	PreservedSpecimen	1946-02-24	Animalia	Compsus auricephalus (Say, 1824)	species	26.1545	-97.5349	WGS84	US	United States of America Texas E. Cameron Co.	George B. Vogt	1	1	individuals
USNMENT01070582	PreservedSpecimen	1946-02-20	Animalia	Compsus auricephalus (Say, 1824)	species	26.0863	-98.262	WGS84	US	United States of America Texas SW Hidalgo Co.	George B. Vogt	1	1	individuals
USNMENT01070583	PreservedSpecimen	1946-02-24	Animalia	Compsus auricephalus (Say, 1824)	species	26.1545	-97.5349	WGS84	US	United States of America Texas E. Cameron Co.	George B. Vogt	1	1	individuals
USNMENT01070584	PreservedSpecimen	1946-02-24	Animalia	Compsus auricephalus (Say, 1824)	species	26.1545	-97.5349	WGS84	US	United States of America Texas E. Cameron Co.	George B. Vogt	1	1	individuals
USNMENT01070585	PreservedSpecimen	1946-03-16	Animalia	Compsus auricephalus (Say, 1824)	species	26.1545	-97.5349	WGS84	US	United States of America Texas E. Cameron Co.	George B. Vogt	1	1	individuals
USNMENT01070586	PreservedSpecimen	1946-02-24	Animalia	Compsus auricephalus (Say, 1824)	species	26.1545	-97.5349	WGS84	US	United States of America Texas E. Cameron Co.	George B. Vogt	1	1	individuals
USNMENT01070587	PreservedSpecimen	1946-02-24	Animalia	Compsus auricephalus (Say, 1824)	species	26.1545	-97.5349	WGS84	US	United States of America Texas E. Cameron Co.	George B. Vogt	1	1	individuals
USNMENT01070588	PreservedSpecimen	1946-02-24	Animalia	Compsus auricephalus (Say, 1824)	species	26.1545	-97.5349	WGS84	US	United States of America Texas E. Cameron Co.	George B. Vogt	1	1	individuals
USNMENT01070589	PreservedSpecimen	1997-04-11	Animalia	Compsus auricephalus (Say, 1824)	species	30.7519	-95.3131	WGS84	US	United States of America Texas Palmetto St. Park Gonzales Co.	J.E. Wappes	1	1	individuals
USNMENT01070590	PreservedSpecimen	1997-04-17	Animalia	Compsus auricephalus (Say, 1824)	species	29.0464	-97.7514	WGS84	US	United States of America Texas Ecleto, Metz Rnch Karnes Co.	J.E. Wappes	1	1	individuals
USNMENT01070591	PreservedSpecimen	1979-04-01	Animalia	Compsus auricephalus (Say, 1824)	species	28.1344	-98.588	WGS84	US	United States of America Texas Jct. SE 16FM 624 McMullen Co.	J.E. Wappes	1	1	individuals
USNMENT01070592	PreservedSpecimen	1985-10-19	Animalia	Compsus auricephalus (Say, 1824)	species	26.1405	-98.3277	WGS84	US	United States of America Texas Anzalduas Co. Pk. Hidalgo Co.	J.E. Wappes	1	1	individuals
USNMENT01070593	PreservedSpecimen	1997-05-01	Animalia	Compsus auricephalus (Say, 1824)	species	29.0464	-97.7514	WGS84	US	United States of America Texas Ecleto, Metz Rnch Karnes Co.	J.E. Wappes	1	1	individuals
USNMENT01070594	PreservedSpecimen	1986-04-06	Animalia	Compsus auricephalus (Say, 1824)	species	30.3958	-95.9081	WGS84	US	United States of America Texas 11m E Navasota Montgomery Co	JE Wappes	1	1	individuals
USNMENT01070595	PreservedSpecimen	2000-04-14	Animalia	Compsus auricephalus (Say, 1824)	species	28.3723	-98.566	WGS84	US	United States of America Texas 3m S 791 nr Lajarita Crk McMullen Co.	Wappes & Morris	1	1	individuals
USNMENT01070596	PreservedSpecimen	1978-10-20	Animalia	Compsus auricephalus (Say, 1824)	species	25.8521	-97.4178	WGS84	US	United States of America Texas Sabal Palm Gr. Cameron Co.	J.E. Wappes	1	1	individuals
USNMENT01070597	PreservedSpecimen	2000-04-14	Animalia	Compsus auricephalus (Say, 1824)	species	28.3723	-98.566	WGS84	US	United States of America Texas 3m S 791 nr Lajarita Crk McMullen Co.	Wappes & Morris	1	1	individuals
USNMENT01070598	PreservedSpecimen	1976-06-02	Animalia	Compsus auricephalus (Say, 1824)	species	36.2283	-87.1292	WGS84	US	United States of America Tennessee Germantown. Shelby Co.		1	1	individuals
USNMENT01070599	PreservedSpecimen	1997-04-11	Animalia	Compsus auricephalus (Say, 1824)	species	30.7519	-95.3131	WGS84	US	United States of America Texas Palmetto St. Park Gonzales Co.	JE Wappes	1	1	individuals
USNMENT01070600	PreservedSpecimen	1980-04-04	Animalia	Compsus auricephalus (Say, 1824)	species	31.8073	-96.8546	WGS84	US	United States of America Texas 10m E. G. West Live Oak Co.	JE Wappes	1	1	individuals
USNMENT01070601	PreservedSpecimen	1983-07-06	Animalia	Compsus auricephalus (Say, 1824)	species	28.1691	-97.4122	WGS84	US	United States of America Texas 19 mi. N Corpus Christi San Patricio Co.	R. Ullrich	1	1	individuals
USNMENT01070602	PreservedSpecimen	1982-05-06	Animalia	Compsus auricephalus (Say, 1824)	species	29.7793	-97.1846	WGS84	US	United States of America Texas Hwy. 95 7 mi. N Flatonia Fayette Co.	P.E. Boldt	1	1	individuals
USNMENT01070603	PreservedSpecimen	1982-05-06	Animalia	Compsus auricephalus (Say, 1824)	species	29.7793	-97.1846	WGS84	US	United States of America Texas Hwy. 95 7 mi. N Flatonia Fayette Co.	P.E. Boldt	1	1	individuals
USNMENT01070604	PreservedSpecimen	1982-07-03	Animalia	Compsus auricephalus (Say, 1824)	species	30.3256	-96.5275	WGS84	US	United States of America Texas Lake Somerville Washington Co.	Wm. Palmer	1	1	individuals
USNMENT01070605	PreservedSpecimen	1986-04-10	Animalia	Compsus auricephalus (Say, 1824)	species	26.1286	-97.3983	WGS84	US	United States of America Texas Hwy. Fm 150 2 mi. W Bayview Cameron Co.	P.E. Boldt & T.O. Robbins	1	1	individuals
USNMENT01070606	PreservedSpecimen	1986-04-10	Animalia	Compsus auricephalus (Say, 1824)	species	26.1286	-97.3983	WGS84	US	United States of America Texas Hwy. Fm 150 2 mi. W Bayview Cameron Co.	P.E. Boldt & T.O. Robbins	1	1	individuals
USNMENT01070607	PreservedSpecimen	1913-06-06	Animalia	Compsus auricephalus (Say, 1824)	species	28.8053	-97.0036	WGS84	US	United States of America Texas Victoria	JDMitchell	1	1	individuals
USNMENT01070608	PreservedSpecimen	1913-06-06	Animalia	Compsus auricephalus (Say, 1824)	species	28.8053	-97.0036	WGS84	US	United States of America Texas Victoria	JDMitchell	1	1	individuals
USNMENT01070609	PreservedSpecimen	1800/1990	Animalia	Compsus auricephalus (Say, 1824)	species	28.8053	-97.0036	WGS84	US	United States of America Texas Victoria	JDMitchell	1	1	individuals
USNMENT01070610	PreservedSpecimen	1904-08-02	Animalia	Compsus auricephalus (Say, 1824)	species	25.9354	-97.5022	WGS84	US	United States of America Texas Esperanza Ranch Brownsville		1	1	individuals
USNMENT01070611	PreservedSpecimen	1800/1990	Animalia	Compsus auricephalus (Say, 1824)	species	25.9354	-97.5022	WGS84	US	United States of America Texas Esperanza Ranch Brownsville		1	1	individuals
USNMENT01070612	PreservedSpecimen	1800/1990	Animalia	Compsus auricephalus (Say, 1824)	species	25.9354	-97.5022	WGS84	US	United States of America Texas Esperanza Ranch Brownsville		1	1	individuals
USNMENT01070613	PreservedSpecimen	1800/1990	Animalia	Compsus auricephalus (Say, 1824)	species	25.9354	-97.5022	WGS84	US	United States of America Texas Esperanza Ranch Brownsville		1	1	individuals
USNMENT01070614	PreservedSpecimen	1800/1990	Animalia	Compsus auricephalus (Say, 1824)	species	25.9354	-97.5022	WGS84	US	United States of America Texas Esperanza Ranch Brownsville		1	1	individuals
USNMENT01070749	PreservedSpecimen	1800/1990	Animalia	Compsus aff. auricephalus Champion, 1911	species	8.80378	-82.5421	WGS84	PA	Panama V. [Volcan] de Chiriqui	Mt. De Mathan	1	1	individuals
USNMENT01074980	PreservedSpecimen	1800/1990	Animalia	Compsus aff. auricephalus Champion, 1911	species	8.95233	-79.5347	WGS84	PA	Panama		1	1	individuals
USNMENT01074128	PreservedSpecimen	1800/1990	Animalia	Compsus aff. auricephalus Champion, 1911	species	8.95233	-79.5347	WGS84	PA	Panama		1	1	individuals
USNMENT01074411	PreservedSpecimen	1800/1990	Animalia	Compsus aff. auricephalus Champion, 1911	species	8.4281	-82.4254	WGS84	PA	[Panama] [Prov. Chiriqui] Chiriqui		1	1	individuals
CWOC0002	PreservedSpecimen	1986-10-03	Animalia	Compsus auricephalus (Say, 1824)	species	27.1854	-98.1477	WGS84	US	United States of America Texas 1 mi.S. Falfurrias [1 mile south of Falfurrias] Brooks Co. [Brooks County]	E.G. Riley & J. Negron	1	1	individuals
CWOC0143	PreservedSpecimen	1963-04-11	Animalia	Compsus auricephalus (Say, 1824)	species	26.0805	-98.1392	WGS84	US	United States of America Texas 7 mi, S. Alamo [7 miles south of Alamo] HidalgoCo. [Hidalgo County]	G.L. Jackson	1	1	individuals
CWOC0145	PreservedSpecimen	1996-05-08	Animalia	Compsus auricephalus (Say, 1824)	species	33.9771	-89.8229	WGS84	US	United States of America Mississippi Lake Tillatoba Yalobusha Co.	S.A. Wells	1	1	individuals
CWOC0146	PreservedSpecimen	1993-10-11	Animalia	Compsus auricephalus (Say, 1824)	species	25.8491	-97.377	WGS84	US	United States of America Texas 2 mi. E. Sabal Palm Grove Wildlife Sanctuary [2 miles east of Sabal Palm Sanctuary] Cameron Co.	S.M. Clark	1	1	individuals
CWOC0147	PreservedSpecimen	1993-10-11	Animalia	Compsus auricephalus (Say, 1824)	species	25.8491	-97.377	WGS84	US	United States of America Texas 2 mi. E. Sabal Palm Grove Wildlife Sanctuary [2 miles east of Sabal Palm Sanctuary] Cameron Co.	S.M. Clark	1	1	individuals
CWOC0148	PreservedSpecimen	1993-10-11	Animalia	Compsus auricephalus (Say, 1824)	species	25.8491	-97.377	WGS84	US	United States of America Texas 2 mi. E. Sabal Palm Grove Wildlife Sanctuary [2 miles east of Sabal Palm Sanctuary] Cameron Co.	S.M. Clark	1	1	individuals
CWOC0149	PreservedSpecimen	1986-03-28	Animalia	Compsus auricephalus (Say, 1824)	species	25.8529	-97.4174	WGS84	US	United States of America Texas Sabal Palm Grove Sanct. [Sabal Palm Sanctuary] Cameron Co.	E.G. Riley	1	1	individuals
CWOC0150	PreservedSpecimen	1993-10-11	Animalia	Compsus auricephalus (Say, 1824)	species	25.8491	-97.377	WGS84	US	United States of America Texas 2 mi. E. Sabal Palm Grove Wildlife Sanctuary [2 miles east of Sabal Palm Sanctuary] Cameron Co.	S.M. Clark	1	1	individuals
CWOC0151	PreservedSpecimen	1993-10-11	Animalia	Compsus auricephalus (Say, 1824)	species	25.8491	-97.377	WGS84	US	United States of America Texas 2 mi. E. Sabal Palm Grove Wildlife Sanctuary [2 miles east of Sabal Palm Sanctuary] Cameron Co.	S.M. Clark	1	1	individuals
CWOC0152	PreservedSpecimen	1993-10-11	Animalia	Compsus auricephalus (Say, 1824)	species	25.8491	-97.377	WGS84	US	United States of America Texas 2 mi. E. Sabal Palm Grove Wildlife Sanctuary [2 miles east of Sabal Palm Sanctuary] Cameron Co.	S.M. Clark	1	1	individuals
CWOC0896	PreservedSpecimen	1974-05-23	Animalia	Compsus auricephalus (Say, 1824)	species	28.1218	-97.4429	WGS84	US	United States of America Texas Welder Wildlife Ref. Sec. 60, at night [Rob & Bessie Welder Wildlife Foundation Refuge] San Patricio Co.	C.W. O'Brien	1	1	individuals
CWOC0897	PreservedSpecimen	1970-04-21	Animalia	Compsus auricephalus (Say, 1824)	species	26.1867	-98.3802	WGS84	US	United States of America Texas Bentsen Rio GrandeVlly.St.Pk [Bentsen-Rio Grande Valley State Park] [Hidalgo County]	A.E. Lewis	1	1	individuals
CWOC0898	PreservedSpecimen	1986-03-31	Animalia	Compsus auricephalus (Say, 1824)	species	28.0635	-97.8712	WGS84	US	United States of America Texas Lake Corpus Christi St.Pk. [Lake Corpus Christi State Park] San Patricio Co.	E.G. Riley	1	1	individuals
CWOC0899	PreservedSpecimen	1980-05-25	Animalia	Compsus auricephalus (Say, 1824)	species	26.1867	-98.3802	WGS84	US	United States of America Texas Rio Grande St. Pk., Bentsen [Bentsen-Rio Grande Valley State Park] Hidalgo Co.	M.E. Rice	1	1	individuals
CWOC0900	PreservedSpecimen	1980-05-25	Animalia	Compsus auricephalus (Say, 1824)	species	26.1867	-98.3802	WGS84	US	United States of America Texas Rio Grande St. Pk., Bentsen [Bentsen-Rio Grande Valley State Park] Hidalgo Co.	M.E. Rice	1	1	individuals
CWOC0901	PreservedSpecimen	1970-04-21	Animalia	Compsus auricephalus (Say, 1824)	species	26.1867	-98.3802	WGS84	US	United States of America Texas Bentsen Rio GrandeVlly.St.Pk [Bentsen-Rio Grande Valley State Park] [Hidalgo County]	A.E. Lewis	1	1	individuals
CWOC0902	PreservedSpecimen	1970-04-21	Animalia	Compsus auricephalus (Say, 1824)	species	26.1867	-98.3802	WGS84	US	United States of America Texas Bentsen Rio GrandeVlly.St.Pk [Bentsen-Rio Grande Valley State Park] [Hidalgo County]	A.E. Lewis	1	1	individuals
CWOC0903	PreservedSpecimen	1970-04-21	Animalia	Compsus auricephalus (Say, 1824)	species	26.1867	-98.3802	WGS84	US	United States of America Texas Bentsen Rio GrandeVlly.St.Pk [Bentsen-Rio Grande Valley State Park] [Hidalgo County]	A.E. Lewis	1	1	individuals
CWOC0153	PreservedSpecimen	1961-04-23	Animalia	Compsus auricephalus (Say, 1824)	species	31.3389	-92.4125	WGS84	US	United States of America La [Louisiana] Pineville [Rapides Parish]		1	1	individuals
CWOC0154	PreservedSpecimen	1980-06-01	Animalia	Compsus auricephalus (Say, 1824)	species	33.5231	-101.241	WGS84	US	United States of America Texas 9-11 mi. S. Crosbyton on mesquite [9 - 11 miles south of Crosbyton on mesquite] Crosby Co.	MERice [M.E. Rice]	1	1	individuals
CWOC0155	PreservedSpecimen	1980-06-01	Animalia	Compsus auricephalus (Say, 1824)	species	33.5231	-101.241	WGS84	US	United States of America Texas 9-11 mi. S. Crosbyton on mesquite [9 - 11 miles south of Crosbyton on mesquite] Crosby Co.	MERice [M.E. Rice]	1	1	individuals
CWOC0166	PreservedSpecimen	1978-05-05	Animalia	Compsus auricephalus (Say, 1824)	species	25.9385	-97.479	WGS84	US	United States of America Texas Palmetto Grove Brownsville Cameron Co.	A.E. & D.S. Lewis	1	1	individuals
CWOC0167	PreservedSpecimen	1978-05-05	Animalia	Compsus auricephalus (Say, 1824)	species	25.9385	-97.479	WGS84	US	United States of America Texas Palmetto Grove Brownsville Cameron Co.	A.E. & D.S. Lewis	1	1	individuals
CWOC0168	PreservedSpecimen	1969-04-21	Animalia	Compsus auricephalus (Say, 1824)	species	26.1867	-98.3802	WGS84	US	United States of America Texas Bentsen St.Pk. [Bentsen - Rio Grande Valley State Park] Hidalgo Co.	A.E. Lewis	1	1	individuals
CWOC0169	PreservedSpecimen	1969-04-21	Animalia	Compsus auricephalus (Say, 1824)	species	26.1867	-98.3802	WGS84	US	United States of America Texas Bentsen St.Pk. [Bentsen - Rio Grande Valley State Park] Hidalgo Co.	A.E. Lewis	1	1	individuals
CWOC0170	PreservedSpecimen	1970-10-18	Animalia	Compsus auricephalus (Say, 1824)	species	27.8708	-99.4377	WGS84	US	United States of America Texas 18mi.N.Laredo [18 miles north of Laredo] Webb Co.	L. & C.W. O'Brien	1	1	individuals
CWOC0171	PreservedSpecimen	1970-10-18	Animalia	Compsus auricephalus (Say, 1824)	species	27.8708	-99.4377	WGS84	US	United States of America Texas 18mi.N.Laredo [18 miles north of Laredo] Webb Co.	L. & C.W. O'Brien	1	1	individuals
CWOC0172	PreservedSpecimen	1970-10-18	Animalia	Compsus auricephalus (Say, 1824)	species	27.8708	-99.4377	WGS84	US	United States of America Texas 18mi.N.Laredo [18 miles north of Laredo] Webb Co.	L. & C.W. O'Brien	1	1	individuals
CWOC0173	PreservedSpecimen	1970-10-18	Animalia	Compsus auricephalus (Say, 1824)	species	27.8708	-99.4377	WGS84	US	United States of America Texas 18mi.N.Laredo [18 miles north of Laredo] Webb Co.	L. & C.W. O'Brien	1	1	individuals
CWOC0174	PreservedSpecimen	1970-10-18	Animalia	Compsus auricephalus (Say, 1824)	species	27.8708	-99.4377	WGS84	US	United States of America Texas 18mi.N.Laredo [18 miles north of Laredo] Webb Co.	L. & C.W. O'Brien	1	1	individuals
CWOC0175	PreservedSpecimen	1970-10-18	Animalia	Compsus auricephalus (Say, 1824)	species	27.8708	-99.4377	WGS84	US	United States of America Texas 18mi.N.Laredo [18 miles north of Laredo] Webb Co.	L. & C.W. O'Brien	1	1	individuals
CWOC0176	PreservedSpecimen	1970-10-18	Animalia	Compsus auricephalus (Say, 1824)	species	27.8708	-99.4377	WGS84	US	United States of America Texas 18mi.N.Laredo [18 miles north of Laredo] Webb Co.	L. & C.W. O'Brien	1	1	individuals
CWOC0177	PreservedSpecimen	1970-05-28	Animalia	Compsus auricephalus (Say, 1824)	species	34.3364	-100.845	WGS84	US	United States of America Texas 6mi.SE.Turkey [6 miles southeast of Turkey] Hall Co.	C.W. O'Brien	1	1	individuals
CWOC0178	PreservedSpecimen	1970-05-28	Animalia	Compsus auricephalus (Say, 1824)	species	34.3364	-100.845	WGS84	US	United States of America Texas 6mi.SE.Turkey [6 miles southeast of Turkey] Hall Co.	C.W. O'Brien	1	1	individuals
CWOC0179	PreservedSpecimen	1970-05-28	Animalia	Compsus auricephalus (Say, 1824)	species	34.3364	-100.845	WGS84	US	United States of America Texas 6mi.SE.Turkey [6 miles southeast of Turkey] Hall Co.	C.W. O'Brien	1	1	individuals
CWOC0180	PreservedSpecimen	1970-05-28	Animalia	Compsus auricephalus (Say, 1824)	species	33.5667	-101.883	WGS84	US	United States of America Texas Lubbock Lubbock Co.	C.W. O'Brien	1	1	individuals
CWOC0189	PreservedSpecimen	1956-08-24	Animalia	Compsus auricephalus (Say, 1824)	species	32.3123	-106.778	WGS84	US	United States of America N. Mex. [New Mexico] 17Mi. N. Mex. I 90 Las Cruces Chis. [Dona Ana County]	A. Lewis	1	1	individuals
CWOC0206	PreservedSpecimen	1996-09-28	Animalia	Compsus auricephalus (Say, 1824)	species	25.9702	-97.3699	WGS84	US	United States of America Texas Hwy. 1792, 7mi SW Port Isabel Cameron Co.	S.M. Clark	1	1	individuals
CWOC0207	PreservedSpecimen	1972-04-06	Animalia	Compsus auricephalus (Say, 1824)	species	29.4953	-98.6186	WGS84	US	United States of America Texas Leon Valley Bexar Co.	G.H. Nelson	1	1	individuals
CWOC0208	PreservedSpecimen	1972-04-06	Animalia	Compsus auricephalus (Say, 1824)	species	29.4953	-98.6186	WGS84	US	United States of America Texas Leon Valley Bexar Co.	G.H. Nelson	1	1	individuals
CWOC0209	PreservedSpecimen	1972-04-06	Animalia	Compsus auricephalus (Say, 1824)	species	29.4953	-98.6186	WGS84	US	United States of America Texas Leon Valley Bexar Co.	G.H. Nelson	1	1	individuals
CWOC0210	PreservedSpecimen	1971-06-17	Animalia	Compsus auricephalus (Say, 1824)	species	25.9017	-97.4975	WGS84	US	United States of America Texas Brownsville	G.H. Nelson	1	1	individuals
CWOC0211	PreservedSpecimen	1972-04-10	Animalia	Compsus auricephalus (Say, 1824)	species	26.1867	-98.3802	WGS84	US	United States of America Texas Bentsen Rio Grande State Park [Bentsen - Rio Grande Valley State Park	G.H. Nelson	1	1	individuals
CWOC0212	PreservedSpecimen	1972-04-10	Animalia	Compsus auricephalus (Say, 1824)	species	26.1867	-98.3802	WGS84	US	United States of America Texas Bentsen Rio Grande State Park [Bentsen - Rio Grande Valley State Park	G.H. Nelson	1	1	individuals
CWOC0213	PreservedSpecimen	1999-05-07	Animalia	Compsus auricephalus (Say, 1824)	species	25.8529	-97.4174	WGS84	US	United States of America Texas Sabal Palm Grove Wdlf.Sanct. [Sabal Palm Sanctuary] Cameron Co.	S.M. Clark	1	1	individuals
CWOC0214	PreservedSpecimen	1996-09-26	Animalia	Compsus auricephalus (Say, 1824)	species	25.8529	-97.4174	WGS84	US	United States of America Texas Sabal Palm Grove Sanctuary [Sabal Palm Sanctuary] Cameron	S.M. Clark	1	1	individuals
CWOC0215	PreservedSpecimen	1987-04-05	Animalia	Compsus auricephalus (Say, 1824)	species	25.8529	-97.4174	WGS84	US	United States of America Texas Sabal Palm Grove [Sabal Palm Sanctuary] Cameron Co. [Cameron County]	E.G. Riley & D. Rider	1	1	individuals
CWOC0216	PreservedSpecimen	1987-04-05	Animalia	Compsus auricephalus (Say, 1824)	species	25.8529	-97.4174	WGS84	US	United States of America Texas Sabal Palm Grove [Sabal Palm Sanctuary] Cameron Co. [Cameron County]	E.G. Riley & D. Rider	1	1	individuals
CWOC0217	PreservedSpecimen	1987-04-05	Animalia	Compsus auricephalus (Say, 1824)	species	25.8529	-97.4174	WGS84	US	United States of America Texas Sabal Palm Grove [Sabal Palm Sanctuary] Cameron Co. [Cameron County]	E.G. Riley & D. Rider	1	1	individuals
CWOC0218	PreservedSpecimen	1987-04-05	Animalia	Compsus auricephalus (Say, 1824)	species	25.8529	-97.4174	WGS84	US	United States of America Texas Sabal Palm Grove [Sabal Palm Sanctuary] Cameron Co. [Cameron County]	E.G. Riley & D. Rider	1	1	individuals
CWOC0219	PreservedSpecimen	1987-04-05	Animalia	Compsus auricephalus (Say, 1824)	species	26.1421	-98.1949	WGS84	US	United States of America Texas 1mi S. Pharr [1 mile south of Pharr] HidalgoCo. [Hidalgo County]	E. Riley & D. Rider	1	1	individuals
CWOC0220	PreservedSpecimen	1992-05-02	Animalia	Compsus auricephalus (Say, 1824)	species	28.1234	-98.3107	WGS84	US	United States of America Texas 17mi SW George West [17 miles southwest of George West] Live Oak Co.	E.G. Riley	1	1	individuals
CWOC0221	PreservedSpecimen	1987-04-04	Animalia	Compsus auricephalus (Say, 1824)	species	26.0831	-98.135	WGS84	US	United States of America Texas Santa Ana N. Wildlife Ref [Santa Ana National Wildlife Refuge Hidalgo Co. [Hidalgo County]	E.G. Riley & D. Rider	1	1	individuals
CWOC0222	PreservedSpecimen	1986-03-28	Animalia	Compsus auricephalus (Say, 1824)	species	26.1867	-98.3802	WGS84	US	United States of America Texas Bentsen Rio Grande Valley St. Pk. [Bentsen Rio Grande Valley State Park] Hidalgo Co.	E. Riley	1	1	individuals
CWOC0223	PreservedSpecimen	1982-05-22	Animalia	Compsus auricephalus (Say, 1824)	species	25.8529	-97.4174	WGS84	US	United States of America Texas Sabal Palm Grove [Sabal Palm Sanctuary] Cameron Co.	M.E. Rice	1	1	individuals
CWOC0224	PreservedSpecimen	1982-05-22	Animalia	Compsus auricephalus (Say, 1824)	species	25.8529	-97.4174	WGS84	US	United States of America Texas Sabal Palm Grove [Sabal Palm Sanctuary] Cameron Co.	M.E. Rice	1	1	individuals
CWOC0225	PreservedSpecimen	1986-10-04	Animalia	Compsus auricephalus (Say, 1824)	species	25.8529	-97.4174	WGS84	US	United States of America Texas Sabal Palm Grove Sanct. [Sabal Palm Sanctuary] Cameron Co. [Cameron County]	E.G. Riley & J. Negron	1	1	individuals
CWOC0226	PreservedSpecimen	1986-03-28	Animalia	Compsus auricephalus (Say, 1824)	species	25.8529	-97.4174	WGS84	US	United States of America Texas Sabal Palm Grove Sanct. [Sabal Palm Sanctuary] Cameron Co. [Cameron County]	E.G. Riley	1	1	individuals
CWOC0227	PreservedSpecimen	1986-03-28	Animalia	Compsus auricephalus (Say, 1824)	species	25.8529	-97.4174	WGS84	US	United States of America Texas Sabal Palm Grove Sanct. [Sabal Palm Sanctuary] Cameron Co. [Cameron County]	E.G. Riley	1	1	individuals
CWOC0228	PreservedSpecimen	1986-10-06	Animalia	Compsus auricephalus (Say, 1824)	species	25.8558	-97.4014	WGS84	US	United States of America Texas near Southmost Cameron Co. [Cameron County]	E.G. Riley	1	1	individuals
CWOC0229	PreservedSpecimen	1986-10-06	Animalia	Compsus auricephalus (Say, 1824)	species	25.8558	-97.4014	WGS84	US	United States of America Texas near Southmost Cameron Co. [Cameron County]	E.G. Riley	1	1	individuals
CWOC0230	PreservedSpecimen	2007-05-28	Animalia	Compsus auricephalus (Say, 1824)	species	30.6281	-96.3344	WGS84	US	United States of America Texas College Station, pond, TAMU Range Sci. Area Brazos Co.	S.M. Clark	1	1	individuals
CWOC0231	PreservedSpecimen	1996-09-26	Animalia	Compsus auricephalus (Say, 1824)	species	25.9865	-97.5648	WGS84	US	United States of America Texas Resaca de las Palmas St. Pk [State Park] Cameron Co. [Cameron County]	S.M. Clark	1	1	individuals
CWOC0232	PreservedSpecimen	1996-09-26	Animalia	Compsus auricephalus (Say, 1824)	species	25.9865	-97.5648	WGS84	US	United States of America Texas Resaca de las Palmas St. Pk [State Park] Cameron Co. [Cameron County]	S.M. Clark	1	1	individuals
CWOC0233	PreservedSpecimen	1996-09-26	Animalia	Compsus auricephalus (Say, 1824)	species	25.9865	-97.5648	WGS84	US	United States of America Texas Resaca de las Palmas St. Pk [State Park] Cameron Co. [Cameron County]	S.M. Clark	1	1	individuals
CWOC0234	PreservedSpecimen	1996-09-26	Animalia	Compsus auricephalus (Say, 1824)	species	25.9865	-97.5648	WGS84	US	United States of America Texas Resaca de las Palmas St. Pk [State Park] Cameron Co. [Cameron County]	S.M. Clark	1	1	individuals
CWOC0235	PreservedSpecimen	1974-05-26	Animalia	Compsus auricephalus (Say, 1824)	species	28.1216	-97.383	WGS84	US	United States of America Texas Welder Wildlife Ref. PollitoLk. at night [Rob & Bessie Welder Wildlife Foundation Refuge, Pollito Lake] SanPatricioCo. [San Patricio County]	L.B. O'Brien	1	1	individuals
CWOC0236	PreservedSpecimen	1974-05-23	Animalia	Compsus auricephalus (Say, 1824)	species	28.1216	-97.383	WGS84	US	United States of America Texas Welder Wildlife Ref. PollitoLk. at night [Rob & Bessie Welder Wildlife Foundation Refuge, Pollito Lake] SanPatricioCo. [San Patricio County]	L.B. O'Brien	1	1	individuals
CWOC0237	PreservedSpecimen	1974-05-23	Animalia	Compsus auricephalus (Say, 1824)	species	28.1218	-97.4429	WGS84	US	United States of America Texas Welder Wildlife Ref. Sec. 60, at night [Rob & Bessie Welder Wildlife Foundation Refuge] San Patricio Co.	C.W. O'Brien	1	1	individuals
CWOC0238	PreservedSpecimen	1974-05-23	Animalia	Compsus auricephalus (Say, 1824)	species	28.1218	-97.4429	WGS84	US	United States of America Texas Welder Wildlife Refuge, Sec. 60 [Rob & Bessie Welder Wildlife Foundation Refuge] San Patricio Co.	C.W. O'Brien & Marshall	1	1	individuals
CWOC0239	PreservedSpecimen	1986-10-04	Animalia	Compsus auricephalus (Say, 1824)	species	25.9616	-97.3015	WGS84	US	United States of America Texas E.of Brownsville, Palmetto Hill [or Palmito Hill] Cameron Co. [Cameron County]	E.G. Riley & J. Negron	1	1	individuals
CWOC0240	PreservedSpecimen	1986-10-04	Animalia	Compsus auricephalus (Say, 1824)	species	25.9616	-97.3015	WGS84	US	United States of America Texas E.of Brownsville, Palmetto Hill [or Palmito Hill] Cameron Co. [Cameron County]	E.G. Riley & J. Negron	1	1	individuals
CWOC0241	PreservedSpecimen	1986-10-04	Animalia	Compsus auricephalus (Say, 1824)	species	25.9616	-97.3015	WGS84	US	United States of America Texas E.of Brownsville, Palmetto Hill [or Palmito Hill] Cameron Co. [Cameron County]	E.G. Riley & J. Negron	1	1	individuals
CWOC0242	PreservedSpecimen	1986-10-04	Animalia	Compsus auricephalus (Say, 1824)	species	25.9616	-97.3015	WGS84	US	United States of America Texas E.of Brownsville, Palmetto Hill [or Palmito Hill] Cameron Co. [Cameron County]	E.G. Riley & J. Negron	1	1	individuals
CWOC0243	PreservedSpecimen	1982-07-19	Animalia	Compsus auricephalus (Say, 1824)	species	25.8529	-97.4174	WGS84	US	United States of America Texas Brownsville, Sabal Palm Grove Cameron Co. [Cameron County]	CW & L O'Brien & G. Wibmer	1	1	individuals
CWOC0244	PreservedSpecimen	1982-07-20	Animalia	Compsus auricephalus (Say, 1824)	species	25.8529	-97.4174	WGS84	US	United States of America Texas Brownsville, Sabal Palm Grove Cameron Co. [Cameron County]	CW & L O'Brien & G. Wibmer	1	1	individuals
CWOC0245	PreservedSpecimen	1982-07-20	Animalia	Compsus auricephalus (Say, 1824)	species	25.8529	-97.4174	WGS84	US	United States of America Texas Brownsville, Sabal Palm Grove Cameron Co. [Cameron County]	CW & L O'Brien & G. Wibmer	1	1	individuals
CWOC0246	PreservedSpecimen	1982-07-20	Animalia	Compsus auricephalus (Say, 1824)	species	25.8529	-97.4174	WGS84	US	United States of America Texas Brownsville, Sabal Palm Grove Cameron Co. [Cameron County]	CW & L O'Brien & G. Wibmer	1	1	individuals
CWOC0252	PreservedSpecimen	1982-07-19	Animalia	Compsus auricephalus (Say, 1824)	species	25.8529	-97.4174	WGS84	US	United States of America Texas Brownsville, Sabal Palm Grove Cameron Co. [Cameron County]	CW & L O'Brien & G. Wibmer	1	1	individuals
CWOC0247	PreservedSpecimen	1930-06-01	Animalia	Compsus auricephalus (Say, 1824)	species	30.6281	-96.3344	WGS84	US	United States of America Texas Brazos Co.	J.H. Robinson [det.]	1	1	individuals
CWOC0248	PreservedSpecimen	1986-07-09	Animalia	Compsus auricephalus (Say, 1824)	species	26.0816	-97.9045	WGS84	US	United States of America Texas 17 mi W. Brownsville Hwy. 281 Cameron County	G.H. Nelson	1	1	individuals
CWOC0249	PreservedSpecimen	1963-11-06	Animalia	Compsus auricephalus (Say, 1824)	species	28.1218	-97.4429	WGS84	US	United States of America Texas Welder WLR [Rob & Bessie Welder Wildlife Foundation Refuge] San Patricio Co.	J.W. Tilden	1	1	individuals
CWOC0250	PreservedSpecimen	1971-04-03	Animalia	Compsus auricephalus (Say, 1824)	species	28.1218	-97.4429	WGS84	US	United States of America Texas Welder Wildlife Refuge, Paloma Tank [Rob & Bessie Welder Wildlife Foundation Refuge, Paloma Tank] S.PatricioCo. [San Patricio County]	C.W. O'Brien	1	1	individuals
CWOC0251	PreservedSpecimen	1971-04-03	Animalia	Compsus auricephalus (Say, 1824)	species	28.1218	-97.4429	WGS84	US	United States of America Texas Welder Wildlife Refuge, Conejo Tank [Rob & Bessie Welder Wildlife Foundation Refuge, Conejo Tank] S.PatricioCo. [San Patricio County]	C.W. O'Brien	1	1	individuals
CWOC0253	PreservedSpecimen	1989-10-20	Animalia	Compsus auricephalus (Say, 1824)	species	26.0933	-97.3228	WGS84	US	United States of America Texas 6-7mi.W.Port Isabel Cameron Co.	E.G. Riley	1	1	individuals
CWOC0254	PreservedSpecimen	1989-10-20	Animalia	Compsus auricephalus (Say, 1824)	species	26.0933	-97.3228	WGS84	US	United States of America Texas 6-7mi.W.Port Isabel Cameron Co.	E.G. Riley	1	1	individuals
CWOC0255	PreservedSpecimen	1990-10-22	Animalia	Compsus auricephalus (Say, 1824)	species	26.2306	-98.4447	WGS84	US	United States of America Texas Penitas 5-10 mi NW Bentsen St. Park Hidalgo Co.	Larry G. Bezark	1	1	individuals
CWOC0256	PreservedSpecimen	1990-10-22	Animalia	Compsus auricephalus (Say, 1824)	species	26.2306	-98.4447	WGS84	US	United States of America Texas Penitas 5-10 mi NW Bentsen St. Park Hidalgo Co.	Larry G. Bezark	1	1	individuals
CWOC0257	PreservedSpecimen	1982-05-02	Animalia	Compsus auricephalus (Say, 1824)	species	25.8529	-97.4174	WGS84	US	United States of America Texas Sabal Palm Grove Cameron Co. [Cameron County]	M.E. Rice	1	1	individuals
CWOC0258	PreservedSpecimen	1964-04-13	Animalia	Compsus auricephalus (Say, 1824)	species	30.6281	-96.3344	WGS84	US	United States of America Texas College Station Brazos Co.	S G Wellso	1	1	individuals
CWOC0259	PreservedSpecimen	1981-05-09	Animalia	Compsus auricephalus (Say, 1824)	species	30.4506	-92.4087	WGS84	US	United States of America LA [Louisiana] 2.8 mi S. Eunice [2.8 miles south of Eunice] Acadia Par. [Acadia Parish]	E.G. Riley	1	1	individuals
CWOC0260	PreservedSpecimen	1981-05-09	Animalia	Compsus auricephalus (Say, 1824)	species	30.4506	-92.4087	WGS84	US	United States of America LA [Louisiana] 2.8 mi S. Eunice [2.8 miles south of Eunice] Acadia Par. [Acadia Parish]	E.G. Riley	1	1	individuals
CWOC0261	PreservedSpecimen	1986-04-27	Animalia	Compsus auricephalus (Say, 1824)	species	30.5842	-91.9641	WGS84	US	United States of America LA [Louisiana] 1m.N.PortBarre,H.103 [1 mile north of Port Barre, Highway 103] St.LandryPar [St. Landry Parish]	EG. Riley & DA. Rider	1	1	individuals
CWOC0262	PreservedSpecimen	1986-04-27	Animalia	Compsus auricephalus (Say, 1824)	species	30.6272	-92.0023	WGS84	US	United States of America LA [Louisiana] 3m. E. Washington St. Landry Par [Parish]	E.G. Riley & D.A. Rider	1	1	individuals
CWOC0263	PreservedSpecimen	1986-04-27	Animalia	Compsus auricephalus (Say, 1824)	species	30.6272	-92.0023	WGS84	US	United States of America LA [Louisiana] 3m. E. Washington St. Landry Par [Parish]	E.G. Riley & D.A. Rider	1	1	individuals
CWOC0264	PreservedSpecimen	1986-04-27	Animalia	Compsus auricephalus (Say, 1824)	species	30.6272	-92.0023	WGS84	US	United States of America LA [Louisiana] 3m. E. Washington St. Landry Par [Parish]	E.G. Riley & D.A. Rider	1	1	individuals
CWOC0265	PreservedSpecimen	1986-04-27	Animalia	Compsus auricephalus (Say, 1824)	species	30.6272	-92.0023	WGS84	US	United States of America LA [Louisiana] 3m. E. Washington St. Landry Par [Parish]	E.G. Riley & D.A. Rider	1	1	individuals
CWOC0266	PreservedSpecimen	1989-05-07	Animalia	Compsus auricephalus (Say, 1824)	species	30.6693	-92.0229	WGS84	US	United States of America LA [Louisiana] Thistlethwaite Natl Wldlfe Ref [Thistlethwaite State Wildlife Management Area] St. Landry Par. [Parish]	D.A. Rider	1	1	individuals
CWOC0267	PreservedSpecimen	1986-04-27	Animalia	Compsus auricephalus (Say, 1824)	species	30.6693	-92.0229	WGS84	US	United States of America LA. [Louisiana] Thistlethwaite WMA. [Thistlethwaite State Wildlife Management Area] St.LandryPar. [St. Landry Parish]	E.G. Riley & D.A. Rider	1	1	individuals
CWOC0268	PreservedSpecimen	1986-04-27	Animalia	Compsus auricephalus (Say, 1824)	species	30.6693	-92.0229	WGS84	US	United States of America LA. [Louisiana] Thistlethwaite WMA. [Thistlethwaite State Wildlife Management Area] St.LandryPar. [St. Landry Parish]	E.G. Riley & D.A. Rider	1	1	individuals
CWOC0269	PreservedSpecimen	1986-04-27	Animalia	Compsus auricephalus (Say, 1824)	species	30.6693	-92.0229	WGS84	US	United States of America LA. [Louisiana] Thistlethwaite WMA. [Thistlethwaite State Wildlife Management Area] St.LandryPar. [St. Landry Parish]	E.G. Riley & D.A. Rider	1	1	individuals
CWOC0270	PreservedSpecimen	1986-04-27	Animalia	Compsus auricephalus (Say, 1824)	species	30.6693	-92.0229	WGS84	US	United States of America LA. [Louisiana] Thistlethwaite WMA. [Thistlethwaite State Wildlife Management Area] St.LandryPar. [St. Landry Parish]	E.G. Riley & D.A. Rider	1	1	individuals
CWOC0271	PreservedSpecimen	1986-04-27	Animalia	Compsus auricephalus (Say, 1824)	species	30.5842	-91.9641	WGS84	US	United States of America LA [Louisiana] 1m N Port Barre on Hwy 103 [1 mile north of Port Barre, on Highway 103] St. Landry Par. [Parish]	E.G. Riley & D.A. Rider	1	1	individuals
CWOC0272	PreservedSpecimen	1986-04-27	Animalia	Compsus auricephalus (Say, 1824)	species	30.5842	-91.9641	WGS84	US	United States of America LA [Louisiana] 1m N Port Barre on Hwy 103 [1 mile north of Port Barre, on Highway 103] St. Landry Par. [Parish]	E.G. Riley & D.A. Rider	1	1	individuals
CWOC0273	PreservedSpecimen	1986-04-27	Animalia	Compsus auricephalus (Say, 1824)	species	30.5842	-91.9641	WGS84	US	United States of America LA [Louisiana] 1m N Port Barre on Hwy 103 [1 mile north of Port Barre, on Highway 103] St. Landry Par. [Parish]	E.G. Riley & D.A. Rider	1	1	individuals
CWOC0274	PreservedSpecimen	1986-04-27	Animalia	Compsus auricephalus (Say, 1824)	species	30.5842	-91.9641	WGS84	US	United States of America LA [Louisiana] 1m N Port Barre on Hwy 103 [1 mile north of Port Barre, on Highway 103] St. Landry Par. [Parish]	E.G. Riley & D.A. Rider	1	1	individuals
CWOC0275	PreservedSpecimen	1982-04-14	Animalia	Compsus auricephalus (Say, 1824)	species	29.3625	-96.0336	WGS84	US	United States of America Texas 2mi. NE Wharton Wharton Co.	M.E. Rice	1	1	individuals
CWOC0276	PreservedSpecimen	1929-05-17	Animalia	Compsus auricephalus (Say, 1824)	species	31.2509	-92.5505	WGS84	US	United States of America La. [Louisiana]	Ferguson	1	1	individuals
CWOC0277	PreservedSpecimen	1978-05-12	Animalia	Compsus auricephalus (Say, 1824)	species	28.7908	-98.0548	WGS84	US	United States of America Texas 12 mi. W Kenedy Goliad Co. [Actually in neighboring Karnes County]	J.E. Wappes	1	1	individuals
CWOC0278	PreservedSpecimen	1953-04-09	Animalia	Compsus auricephalus (Say, 1824)	species	29.4782	-98.4218	WGS84	US	United States of America Texas Ft. Sam Houston Bexar Co.	B.J. Adelson	1	1	individuals
CWOC0279	PreservedSpecimen	1953-04-10	Animalia	Compsus auricephalus (Say, 1824)	species	29.4782	-98.4218	WGS84	US	United States of America Texas Ft. Sam Houston Bexar Co.	B.J. Adelson	1	1	individuals
CWOC0280	PreservedSpecimen	1953-03-31	Animalia	Compsus auricephalus (Say, 1824)	species	29.4782	-98.4218	WGS84	US	United States of America Texas Ft. Sam Houston Bexar Co.	B.J. Adelson	1	1	individuals
CWOC0282	PreservedSpecimen	1983-05-04	Animalia	Compsus auricephalus (Say, 1824)	species	25.8529	-97.4174	WGS84	US	United States of America Texas Brownsville, Sabal Palm Grove Cameron Co. [Cameron County]	CW & L O'Brien & G. Marshall	1	1	individuals
CWOC0283	PreservedSpecimen	1983-05-04	Animalia	Compsus auricephalus (Say, 1824)	species	25.8529	-97.4174	WGS84	US	United States of America Texas Brownsville, Sabal Palm Grove Cameron Co. [Cameron County]	CW & L O'Brien & G. Marshall	1	1	individuals
CWOC0284	PreservedSpecimen	1983-05-04	Animalia	Compsus auricephalus (Say, 1824)	species	25.8529	-97.4174	WGS84	US	United States of America Texas Brownsville, Sabal Palm Grove Cameron Co. [Cameron County]	CW & L O'Brien & G. Marshall	1	1	individuals
CWOC0285	PreservedSpecimen	1983-05-04	Animalia	Compsus auricephalus (Say, 1824)	species	25.8529	-97.4174	WGS84	US	United States of America Texas Brownsville, Sabal Palm Grove Cameron Co. [Cameron County]	CW & L O'Brien & G. Marshall	1	1	individuals
CWOC0286	PreservedSpecimen	1983-05-04	Animalia	Compsus auricephalus (Say, 1824)	species	25.8529	-97.4174	WGS84	US	United States of America Texas Brownsville, Sabal Palm Grove Cameron Co. [Cameron County]	CW & L O'Brien & G. Marshall	1	1	individuals
CWOC0287	PreservedSpecimen	1983-05-30	Animalia	Compsus auricephalus (Say, 1824)	species	32.8271	-93.8452	WGS84	US	United States of America LA [Louisiana] Gilliam Caddo Par. [Caddo Parish]	E.G. Riley	1	1	individuals
CWOC0288	PreservedSpecimen	1983-03-23	Animalia	Compsus auricephalus (Say, 1824)	species	30.4507	-91.1546	WGS84	US	United States of America LA. [Louisiana] Baton Rouge E.Baton Rouge Par. [East Baton Rouge Parish]	E.G. Riley	1	1	individuals
CWOC0289	PreservedSpecimen	1984-06-10	Animalia	Compsus auricephalus (Say, 1824)	species	26.1867	-98.3802	WGS84	US	United States of America Texas Bentsen Rio Grande Valley St. Pk. [Bentsen Rio Grande Valley State Park] Hidalgo Co.	E.G. Riley	1	1	individuals
CWOC0290	PreservedSpecimen	1984-10-07	Animalia	Compsus auricephalus (Say, 1824)	species	25.9646	-97.2304	WGS84	US	United States of America Texas 10 mi. E. Brownsville on hwy 4 [10 miles east of Brownsville on Highway 4] Cameron Co.	E. Riley	1	1	individuals
CWOC0291	PreservedSpecimen	1984-10-07	Animalia	Compsus auricephalus (Say, 1824)	species	25.9646	-97.2304	WGS84	US	United States of America Texas 10 mi. E. Brownsville on hwy 4 [10 miles east of Brownsville on Highway 4] Cameron Co.	E. Riley	1	1	individuals
CWOC0292	PreservedSpecimen	1984-10-06	Animalia	Compsus auricephalus (Say, 1824)	species	26.0351	-97.5468	WGS84	US	United States of America Texas 6 mi. NW Brownsville on hwy. 281 [6 miles northwest of Brownsville on Highway 281] Cameron Co.	E. Riley	1	1	individuals
CWOC0293	PreservedSpecimen	1984-10-06	Animalia	Compsus auricephalus (Say, 1824)	species	26.0351	-97.5468	WGS84	US	United States of America Texas 6 mi. NW Brownsville on hwy. 281 [6 miles northwest of Brownsville on Highway 281] Cameron Co.	E. Riley	1	1	individuals
CWOC0294	PreservedSpecimen	1984-10-06	Animalia	Compsus auricephalus (Say, 1824)	species	26.0351	-97.5468	WGS84	US	United States of America Texas 6 mi. NW Brownsville on hwy. 281 [6 miles northwest of Brownsville on Highway 281] Cameron Co.	E. Riley	1	1	individuals
CWOC0295	PreservedSpecimen	1999-05-06	Animalia	Compsus auricephalus (Say, 1824)	species	25.9616	-97.3015	WGS84	US	United States of America Texas Palmito Hill, Hwy 4, E. of Brownsville [Palmito Hill, Highway 4, east of Brownsville] CameronCo [Cameron County]	S.M. Clark	1	1	individuals
CWOC0296	PreservedSpecimen	1980-04-12	Animalia	Compsus auricephalus (Say, 1824)	species	25.8529	-97.4174	WGS84	US	United States of America Texas 2.5mi.E.Southmost Sabal Palm Grove [2.5 miles east of Southmost Sabal Palm Grove] CameronCo. [Cameron County]	MERice [M.E. Rice]	1	1	individuals
CWOC0297	PreservedSpecimen	1980-04-12	Animalia	Compsus auricephalus (Say, 1824)	species	25.8529	-97.4174	WGS84	US	United States of America Texas 2.5mi E.Southmost Sabal Palm Grove [2.5 miles east of Southmost, Sabal Palm Grove] Cameron Co. [Cameron County]	MERice [M.E. Rice]	1	1	individuals
CWOC0298	PreservedSpecimen	1980-04-12	Animalia	Compsus auricephalus (Say, 1824)	species	25.8529	-97.4174	WGS84	US	United States of America Texas 2.5mi E.Southmost Sabal Palm Grove [2.5 miles east of Southmost, Sabal Palm Grove] Cameron Co. [Cameron County]	MERice [M.E. Rice]	1	1	individuals
CWOC0299	PreservedSpecimen	1986-03-28	Animalia	Compsus auricephalus (Say, 1824)	species	25.8529	-97.4174	WGS84	US	United States of America Texas Sabal Palm Grove Sanct. [Sanctuary] Cameron Co.	E.G. Riley	1	1	individuals
CWOC0300	PreservedSpecimen	1978-05-12	Animalia	Compsus auricephalus (Say, 1824)	species	28.7908	-98.0548	WGS84	US	United States of America Texas 12 mi. W. Kenedy Goliad Co. [Actually in neighboring Karnes County]	J.E. Wappes	1	1	individuals
CWOC0301	PreservedSpecimen	1978-05-12	Animalia	Compsus auricephalus (Say, 1824)	species	28.7908	-98.0548	WGS84	US	United States of America Texas 12 mi. W. Kenedy Goliad Co. [Actually in neighboring Karnes County]	J.E. Wappes	1	1	individuals
CWOC0302	PreservedSpecimen	1978-03-24	Animalia	Compsus auricephalus (Say, 1824)	species	25.8529	-97.4174	WGS84	US	United States of America Texas Sabal Palm Grove Nr. Southmost Cameron Co. [Cameron County]	J.E. Wappes	1	1	individuals
CWOC0303	PreservedSpecimen	1974-05-20	Animalia	Compsus auricephalus (Say, 1824)	species	26.1867	-98.3802	WGS84	US	United States of America Texas Bentsen State Park [Bentsen-Rio Grande Valley State Park] Hidalgo Co.	AE & DS Lewis	1	1	individuals
CWOC0304	PreservedSpecimen	1974-05-20	Animalia	Compsus auricephalus (Say, 1824)	species	26.1867	-98.3802	WGS84	US	United States of America Texas Bentsen State Park [Bentsen-Rio Grande Valley State Park] Hidalgo Co.	AE & DS Lewis	1	1	individuals
CWOC0305	PreservedSpecimen	1976-04-11	Animalia	Compsus auricephalus (Say, 1824)	species	26.0831	-98.135	WGS84	US	United States of America Texas Santa Ana Refuge [Santa Ana National Wildlife Refuge] Hidalgo Co.	Bruce Tilden	1	1	individuals
CWOC0306	PreservedSpecimen	1970-10-30	Animalia	Compsus auricephalus (Say, 1824)	species	25.9647	-97.287	WGS84	US	United States of America Texas 4 m W Boca Chica [4 miles west of Boca Chica State Park? Beach?] Cameron Co. [Cameron County]	J.W. Tilden	1	1	individuals
CWOC0307	PreservedSpecimen	1800/1990	Animalia	Compsus auricephalus (Say, 1824)	species	25.9017	-97.4975	WGS84	US	United States of America Texas Brownsville [Cameron County]	E.G. Smyth	1	1	individuals
CWOC0308	PreservedSpecimen	1800/1990	Animalia	Compsus auricephalus (Say, 1824)	species	25.9017	-97.4975	WGS84	US	United States of America Texas Brownsville [Cameron County]	E.G. Smyth	1	1	individuals
CWOC0309	PreservedSpecimen	1800/1990	Animalia	Compsus auricephalus (Say, 1824)	species	25.9017	-97.4975	WGS84	US	United States of America Texas Brownsville [Cameron County]	E.G. Smyth	1	1	individuals
CWOC0310	PreservedSpecimen	1975-07-16	Animalia	Compsus auricephalus (Say, 1824)	species	26.1867	-98.3802	WGS84	US	United States of America Texas Bentsen Rio Grande St. Pk. [Bentsen-Rio Grande Valley State Park] Hidalgo Co.	D.S. Chandler	1	1	individuals
CWOC0311	PreservedSpecimen	1975-07-16	Animalia	Compsus auricephalus (Say, 1824)	species	26.1867	-98.3802	WGS84	US	United States of America Texas Bentsen Rio Grande St. Pk. [Bentsen-Rio Grande Valley State Park] Hidalgo Co.	D.S. Chandler	1	1	individuals
CWOC0312	PreservedSpecimen	1975-07-16	Animalia	Compsus auricephalus (Say, 1824)	species	26.1867	-98.3802	WGS84	US	United States of America Texas Bentsen Rio Grande St. Pk. [Bentsen-Rio Grande Valley State Park] Hidalgo Co.	D.S. Chandler	1	1	individuals
CWOC0383	PreservedSpecimen	1976-03-19	Animalia	Compsus aff. auricephalus Champion, 1911	species	9.36942	-79.871	WGS84	PA	[Panama] [Provincia de Colon] Coco Solo Hospital, Canal Zone	Engleman	1	1	individuals
BMNH(E)1722197	PreservedSpecimen	1800/1990	Animalia	Compsus aff. auricephalus Champion, 1911	species	8.49245	-81.6409	WGS84	PA	[Panama] [Prov. Comarca de Ngobe-Bugle] Pena Blanca	Champion	1	1	individuals
BMNH(E)1722198	PreservedSpecimen	1977-01-08	Animalia	Compsus aff. auricephalus Champion, 1911	species	8.91662	-79.5833	WGS84	PA	Panama C.Z. [Canal Zone, Panama Oeste] Fort Kobbe	H.P. Stockwell	1	1	individuals
BMNH(E)1722199	PreservedSpecimen	1800/1990	Animalia	Compsus auricephalus (Say, 1824)	species	15.319	-90.3519	WGS84	GT	[Guatemala] Vera Paz. [Department Alta Verapaz] Tactic	Conradt.	1	1	individuals
BMNH(E)1722200	PreservedSpecimen	1800/1990	Animalia	Compsus auricephalus (Say, 1824)	species	16.8488	-99.9085	WGS84	MX	[Mexico] Guerrero [Estado de Guerrero] Acapulco	Hoge.	1	1	individuals
BMNH(E)1722201	PreservedSpecimen	1986-10-19	Animalia	Compsus auricephalus (Say, 1824)	species	26.3788	-98.8208	WGS84	US	United States of America Texas 10-14 m. w. Rio Grande City Starr Co.	Downie & Wappes	1	1	individuals
BMNH(E)1722202	PreservedSpecimen	1800/1878	Animalia	Compsus aff. auricephalus Champion, 1911	species	12.106	-85.3654	WGS84	NI	Nicaragua Chontales [Chontales Department]	T. Belt.	1	1	individuals
BMNH(E)1722203	PreservedSpecimen	1975-07-16	Animalia	Compsus aff. auricephalus Champion, 1911	species	9.76483	-84.2177	WGS84	CR	Costa Rica [San Jose] Cangrejal de Aserri	Biolley	1	1	individuals
BMNH(E)1722204	PreservedSpecimen	1975-07-16	Animalia	Compsus aff. auricephalus Champion, 1911	species	8.65382	-82.3768	WGS84	PA	[Panama] Caldera	Champion	1	1	individuals
BMNH(E)1722205	PreservedSpecimen	1975-07-16	Animalia	Compsus aff. auricephalus Champion, 1911	species	8.96269	-83.143	WGS84	CR	Costa Rica Boca del Limon	Pittier	1	1	individuals
BMNH(E)1722206	PreservedSpecimen	1975-07-16	Animalia	Compsus aff. auricephalus Champion, 1911	species	8.49245	-81.6409	WGS84	PA	[Panama] [Prov. Comarca de Ngobe-Bugle] Pena Blanca	Champion	1	1	individuals
BMNH(E)1722207	PreservedSpecimen	1975-07-16	Animalia	Compsus aff. auricephalus Champion, 1911	species	8.49245	-81.6409	WGS84	PA	[Panama] [Prov. Comarca de Ngobe-Bugle] Pena Blanca	Champion	1	1	individuals
BMNH(E)1722208	PreservedSpecimen	1975-07-16	Animalia	Compsus auricephalus (Say, 1824)	species	26.9008	-101.417	WGS84	MX	[Mexico] Monclova	Dr. Palmer	1	1	individuals
BMNH(E)1722209	PreservedSpecimen	1975-07-16	Animalia	Compsus auricephalus (Say, 1824)	species	31.297	-99.0303	WGS84	US	United States of America Texas Texas	unknown, possibly Fry?	1	1	individuals
BMNH(E)1722211	PreservedSpecimen	1975-07-16	Animalia	Compsus auricephalus (Say, 1824)	species	35.2462	-100.073	WGS84	US	United States of America Texas Fuller	Hubbard & Schwarz	1	1	individuals
BMNH(E)1722212	PreservedSpecimen	1975-07-16	Animalia	Compsus auricephalus (Say, 1824)	species	22.2157	-97.8578	WGS84	MX	Mex [Mexico] [Tamaulipas] Tampico	E.A. Schwarz	1	1	individuals
BMNH(E)1722213	PreservedSpecimen	1800/1990	Animalia	Compsus auricephalus (Say, 1824)	species	19.3499	-99.1624	WGS84	MX	Mex [Mexico] Mexico		1	1	individuals
CMNEN00019716	PreservedSpecimen	1963-07-21	Animalia	Compsus auricephalus (Say, 1824)	species	25.6718	-100.309	WGS84	MX	Mex [Mexico] N.L. [Nuevo Leon] Monterrey	A.T. Howden	1	1	individuals
CMNEN00019718	PreservedSpecimen	1969-04-27	Animalia	Compsus auricephalus (Say, 1824)	species	25.6718	-100.309	WGS84	MX	Mex [Mexico] N.L. [Nuevo Leon] Monterrey	H.F. Howden	1	1	individuals
CMNEN00019729	PreservedSpecimen	1971-05-21	Animalia	Compsus auricephalus (Say, 1824)	species	17.775	-96.3045	WGS84	MX	Mex [Mexico] Oax. [Oaxaca] 32mi. S. Valle Nacional [San Juan Bautista Valle Nacional]	H. Howden	1	1	individuals
CMNEN00019741	PreservedSpecimen	1991-03-04	Animalia	Compsus auricephalus (Say, 1824)	species	14.9612	-89.794	WGS84	GT	GUAT. [Guatemala] Zacapa 6 km W. Teculutan, La Palmilla	H & A Howden	1	1	individuals
CMNHENT0139745	PreservedSpecimen	2000-04-14	Animalia	Compsus auricephalus (Say, 1824)	species	29.0502	-97.729	WGS84	US	United States of America Texas Karnes Co. Vic [vicinity] of Ecleto, Metz Ranch	Morris & Wappes	1	1	individuals
CMNHENT0139746	PreservedSpecimen	2000-04-14	Animalia	Compsus auricephalus (Say, 1824)	species	29.0502	-97.729	WGS84	US	United States of America Texas Karnes Co. Vic [vicinity] of Ecleto, Metz Ranch	Morris & Wappes	1	1	individuals
CMNHENT0139747	PreservedSpecimen	2000-04-14	Animalia	Compsus auricephalus (Say, 1824)	species	29.0502	-97.729	WGS84	US	United States of America Texas Karnes Co. Vic [vicinity] of Ecleto, Metz Ranch	Morris & Wappes	1	1	individuals
INHS Insect Collection 847501	PreservedSpecimen	1820/1900	Animalia	Compsus auricephalus (Say, 1824)	species	30.4462	-91.1895	WGS84	US	United States of America La. Br. [Louisiana Baton Rouge]	Bolter, Andreas	1	1	individuals
INHS Insect Collection 847502	PreservedSpecimen	1820/1900	Animalia	Compsus auricephalus (Say, 1824)	species	30.4462	-91.1895	WGS84	US	United States of America La. Br. [Louisiana Baton Rouge]	Bolter, Andreas	1	1	individuals
INHS Insect Collection 847503	PreservedSpecimen	1820/1900	Animalia	Compsus auricephalus (Say, 1824)	species	31.5003	-99.3554	WGS84	US	United States of America Texas	Bolter, Andreas	1	1	individuals
INHS Insect Collection 847504	PreservedSpecimen	1820/1900	Animalia	Compsus auricephalus (Say, 1824)	species	31.5003	-99.3554	WGS84	US	United States of America Texas	Bolter, Andreas	1	1	individuals
INHS Insect Collection 847505	PreservedSpecimen	1820/1900	Animalia	Compsus auricephalus (Say, 1824)	species	31.5003	-99.3554	WGS84	US	United States of America Texas	Bolter, Andreas	1	1	individuals
INHS Insect Collection 847506	PreservedSpecimen	1820/1900	Animalia	Compsus auricephalus (Say, 1824)	species	31.5003	-99.3554	WGS84	US	United States of America Texas	Bolter, Andreas	1	1	individuals
INHS Insect Collection 847507	PreservedSpecimen	1820/1900	Animalia	Compsus auricephalus (Say, 1824)	species	31.5003	-99.3554	WGS84	US	United States of America Texas	Bolter, Andreas	1	1	individuals
INHS Insect Collection 847508	PreservedSpecimen	1820/1900	Animalia	Compsus auricephalus (Say, 1824)	species	37.5	-85	WGS84	US	United States of America Kentucky	Bolter, Andreas	1	1	individuals
INHS Insect Collection 847509	PreservedSpecimen	1820/1900	Animalia	Compsus auricephalus (Say, 1824)	species	31.5003	-99.3554	WGS84	US	United States of America Texas	Bolter, Andreas	1	1	individuals
INHS Insect Collection 847510	PreservedSpecimen	1820/1900	Animalia	Compsus auricephalus (Say, 1824)	species	31.5003	-99.3554	WGS84	US	United States of America Texas	Bolter, Andreas	1	1	individuals
INHS Insect Collection 847511	PreservedSpecimen	1820/1900	Animalia	Compsus auricephalus (Say, 1824)	species	31.5003	-99.3554	WGS84	US	United States of America Texas	Bolter, Andreas	1	1	individuals
INHS Insect Collection 847512	PreservedSpecimen	1820/1900	Animalia	Compsus auricephalus (Say, 1824)	species	31.5003	-99.3554	WGS84	US	United States of America Texas	Nason, W.A.	1	1	individuals
INHS Insect Collection 847513	PreservedSpecimen	1820/1900	Animalia	Compsus auricephalus (Say, 1824)	species	31.5003	-99.3554	WGS84	US	United States of America Texas	Peabody, S.H.	1	1	individuals
INHS Insect Collection 847514	PreservedSpecimen	1820/1900	Animalia	Compsus auricephalus (Say, 1824)	species	31.5003	-99.3554	WGS84	US	United States of America Texas	Peabody, S.H.	1	1	individuals
INHS Insect Collection 847515	PreservedSpecimen	1820/1900	Animalia	Compsus auricephalus (Say, 1824)	species	31.5003	-99.3554	WGS84	US	United States of America Texas	Stromberg, C.W.	1	1	individuals
INHS Insect Collection 847516	PreservedSpecimen	1820/1900	Animalia	Compsus auricephalus (Say, 1824)	species	31.5003	-99.3554	WGS84	US	United States of America Texas	Stromberg, C.W.	1	1	individuals
INHS Insect Collection 847517	PreservedSpecimen	1820/1900	Animalia	Compsus auricephalus (Say, 1824)	species	31.5003	-99.3554	WGS84	US	United States of America Texas	Stromberg, C.W.	1	1	individuals
INHS Insect Collection 847518	PreservedSpecimen	1892-06-06/1892-06-06	Animalia	Compsus auricephalus (Say, 1824)	species	37.1586	-89.1947	WGS84	US	United States of America Illinois Pulaski Villa Ridge	McElfresh	1	1	individuals
INHS Insect Collection 847519	PreservedSpecimen	1892-06-06/1892-06-06	Animalia	Compsus auricephalus (Say, 1824)	species	37.1586	-89.1947	WGS84	US	United States of America Illinois Pulaski Villa Ridge	McElfresh	1	1	individuals
INHS Insect Collection 847520	PreservedSpecimen	1892-06-06/1892-06-06	Animalia	Compsus auricephalus (Say, 1824)	species	37.1586	-89.1947	WGS84	US	United States of America Illinois Pulaski Villa Ridge	McElfresh	1	1	individuals
INHS Insect Collection 847521	PreservedSpecimen	1892-06-06/1892-06-06	Animalia	Compsus auricephalus (Say, 1824)	species	37.1586	-89.1947	WGS84	US	United States of America Illinois Pulaski Villa Ridge	McElfresh	1	1	individuals
INHS Insect Collection 847522	PreservedSpecimen	1892-06-06/1892-06-06	Animalia	Compsus auricephalus (Say, 1824)	species	37.1586	-89.1947	WGS84	US	United States of America Illinois Pulaski Villa Ridge	McElfresh	1	1	individuals
INHS Insect Collection 847523	PreservedSpecimen	1910-11-24/1910-11-24	Animalia	Compsus auricephalus (Say, 1824)	species	25.9459	-97.4797	WGS84	US	United States of America Texas Cameron Co. Brownsville		1	1	individuals
INHS Insect Collection 847524	PreservedSpecimen	1911-12-10/1911-12-10	Animalia	Compsus auricephalus (Say, 1824)	species	25.932	-97.4629	WGS84	US	United States of America Texas Cameron Co. Brownsville		1	1	individuals
INHS Insect Collection 847525	PreservedSpecimen	1910-12-17/1910-12-17	Animalia	Compsus auricephalus (Say, 1824)	species	25.927	-97.4637	WGS84	US	United States of America Texas Cameron Co. Brownsville		1	1	individuals
INHS Insect Collection 847526	PreservedSpecimen	1910-11-23/1910-11-23	Animalia	Compsus auricephalus (Say, 1824)	species	25.9385	-97.4658	WGS84	US	United States of America Texas Cameron Co. Brownsville		1	1	individuals
INHS Insect Collection 847527	PreservedSpecimen	1959-05-29/1959-05-29	Animalia	Compsus auricephalus (Say, 1824)	species	32.4736	-91.7575	WGS84	US	United States of America Louisiana Richland Parish Raysville	Ross, Herbert Holdsworth | Stannard, Lewis J.	1	1	individuals
INHS Insect Collection 847528	PreservedSpecimen	1910-12-11/1910-12-11	Animalia	Compsus auricephalus (Say, 1824)	species	30.6803	-95.8092	WGS84	US	United States of America Texas Walker Co. Loma		1	1	individuals
INHS Insect Collection 847529	PreservedSpecimen	1938-05-16/1938-05-16	Animalia	Compsus auricephalus (Say, 1824)	species	34.78	-90.7833	WGS84	US	United States of America Arkansas Lee Co.	Sanderson, Milton W.	1	1	individuals
INHS Insect Collection 847530	PreservedSpecimen	1938-05-16/1938-05-16	Animalia	Compsus auricephalus (Say, 1824)	species	34.78	-90.7833	WGS84	US	United States of America Arkansas Lee Co.	Sanderson, Milton W.	1	1	individuals
INHS Insect Collection 847531	PreservedSpecimen	1938-05-16/1938-05-16	Animalia	Compsus auricephalus (Say, 1824)	species	34.78	-90.7833	WGS84	US	United States of America Arkansas Lee Co.	Sanderson, Milton W.	1	1	individuals
INHS Insect Collection 847532	PreservedSpecimen	1938-05-16/1938-05-16	Animalia	Compsus auricephalus (Say, 1824)	species	34.7754	-90.769	WGS84	US	United States of America Arkansas Lee Co. Marianna	Sanderson, Milton W.	1	1	individuals
INHS Insect Collection 847533	PreservedSpecimen	1938-05-16/1938-05-16	Animalia	Compsus auricephalus (Say, 1824)	species	34.7754	-90.769	WGS84	US	United States of America Arkansas Lee Co. Marianna	Sanderson, Milton W.	1	1	individuals
INHS Insect Collection 847534	PreservedSpecimen	1938-05-16/1938-05-16	Animalia	Compsus auricephalus (Say, 1824)	species	34.7754	-90.769	WGS84	US	United States of America Arkansas Lee Co. Marianna	Sanderson, Milton W.	1	1	individuals
INHS Insect Collection 847535	PreservedSpecimen	1938-05-16/1938-05-16	Animalia	Compsus auricephalus (Say, 1824)	species	34.7754	-90.769	WGS84	US	United States of America Arkansas Lee Co. Marianna	Sanderson, Milton W.	1	1	individuals
INHS Insect Collection 847536	PreservedSpecimen	1939-06-14/1939-06-14	Animalia	Compsus auricephalus (Say, 1824)	species	33.2676	-91.2937	WGS84	US	United States of America Arkansas Chicot Co.	Sanderson, Milton W.	1	1	individuals
INHS Insect Collection 847537	PreservedSpecimen	1948-07-14/1948-07-14	Animalia	Compsus auricephalus (Say, 1824)	species	37.6336	-89.4993	WGS84	US	United States of America Illinois Jackson Co. Grand Tower	Sanderson, Milton W. | Stannard, Lewis J.	1	1	individuals
INHS Insect Collection 847538	PreservedSpecimen	1924-09-03/1924-09-03	Animalia	Compsus auricephalus (Say, 1824)	species	37.1732	-88.7331	WGS84	US	United States of America Kentucky Massac Co. Metropolis	Frison, Theodore Henry	1	1	individuals
INHS Insect Collection 847539	PreservedSpecimen	1929-05-01/1929-09-01	Animalia	Compsus auricephalus (Say, 1824)	species	37.8282	-89.0255	WGS84	US	United States of America Illinois Southern Ill.	Hayes, William P.	1	1	individuals
INHS Insect Collection 847540	PreservedSpecimen	1948-07-18/1948-07-18	Animalia	Compsus auricephalus (Say, 1824)	species	37.9697	-89.9083	WGS84	US	United States of America Illinois Randolph Co. Fort Kaskaskia St. Pk.	Smith | Stannard, Lewis J.	1	1	individuals
INHS Insect Collection 847541	PreservedSpecimen	1937-08-14/1937-08-14	Animalia	Compsus auricephalus (Say, 1824)	species	38.4438	-88.9414	WGS84	US	United States of America Illinois Jefferson Co. Dix, Ill.	Mumm, C.	1	1	individuals
INHS Insect Collection 847542	PreservedSpecimen	1929-01-01/1929-12-31	Animalia	Compsus auricephalus (Say, 1824)	species	37.0303	-89.1957	WGS84	US	United States of America Illinois Alexander Co. Cairo, Ill.	Harper, B.	1	1	individuals
MEM-MSU-0001	PreservedSpecimen	1996-06-19/1996-06-25	Animalia	Compsus auricephalus (Say, 1824)	species	32.4892	-93.5811	WGS84	US	United States of America Louisiana Bossier Parish Barksdale Air Force Base	D. M. Pollock	1	1	individuals
MEM-MSU-0002	PreservedSpecimen	1996-05-14	Animalia	Compsus auricephalus (Say, 1824)	species	32.4892	-93.5811	WGS84	US	United States of America Louisiana Bossier Parish Barksdale Air Force Base	D. M. Pollock	22	22	individuals
MEM-MSU-0003	PreservedSpecimen	1996-05-19	Animalia	Compsus auricephalus (Say, 1824)	species	32.4892	-93.5811	WGS84	US	United States of America Louisiana Bossier Parish Barksdale Air Force Base, William H. Cross Expedition	R. L. Brown	3	3	individuals
MEM-MSU-0004	PreservedSpecimen	1996-05-19	Animalia	Compsus auricephalus (Say, 1824)	species	32.4892	-93.5811	WGS84	US	United States of America Louisiana Bossier Parish Barksdale Air Force Base, William H. Cross Expedition	Mike MacGown	1	1	individuals
MEM-MSU-0005	PreservedSpecimen	1996-08-14/1996-08-26	Animalia	Compsus auricephalus (Say, 1824)	species	32.4892	-93.5811	WGS84	US	United States of America Louisiana Bossier Parish Barksdale Air Force Base	D. M. Pollock	1	1	individuals
MEM-MSU-0006	PreservedSpecimen	1996-05-22	Animalia	Compsus auricephalus (Say, 1824)	species	32.4892	-93.5811	WGS84	US	United States of America Louisiana Bossier Parish Barksdale Air Force Base, William H. Cross Expedition	T. L. Schiefer	3	3	individuals
MEM-MSU-0007	PreservedSpecimen	1996-04-18	Animalia	Compsus auricephalus (Say, 1824)	species	32.4892	-93.5811	WGS84	US	United States of America Louisiana Bossier Parish Barksdale Air Force Base	D. M. Pollock	1	1	individuals
MEM-MSU-0008	PreservedSpecimen	1968-05-22	Animalia	Compsus auricephalus (Say, 1824)	species	31.9807	-92.1761	WGS84	US	United States of America Louisiana Caldwell Parish, Kelly	G. Boutwell	1	1	individuals
MEM-MSU-0009	PreservedSpecimen	1977-06-04	Animalia	Compsus auricephalus (Say, 1824)	species	31.5685	-91.4355	WGS84	US	United States of America Louisiana Concordia Parish, Vidalia	A. E. Zuccaro	1	1	individuals
MEM-MSU-0010	PreservedSpecimen	1931/2017	Animalia	Compsus auricephalus (Say, 1824)	species	32.4662	-92.1466	WGS84	US	United States of America Louisiana Ouachita Parish	J. Mysor	1	1	individuals
MEM-MSU-0011	PreservedSpecimen	1961-04-19	Animalia	Compsus auricephalus (Say, 1824)	species	32.5238	-92.1153	WGS84	US	United States of America Louisiana Ouachita Parish, Monroe	H. S. Wallace	1	1	individuals
MEM-MSU-0012	PreservedSpecimen	1961-05-25	Animalia	Compsus auricephalus (Say, 1824)	species	32.5238	-92.1153	WGS84	US	United States of America Louisiana Ouachita Parish, Monroe	H. S. Wallace	1	1	individuals
MEM-MSU-0013	PreservedSpecimen	1967-04-15	Animalia	Compsus auricephalus (Say, 1824)	species	32.5238	-92.1153	WGS84	US	United States of America Louisiana Ouachita Parish, Monroe	J. R. Whitehead	1	1	individuals
MEM-MSU-0014	PreservedSpecimen	1967-04-15	Animalia	Compsus auricephalus (Say, 1824)	species	32.5238	-92.1153	WGS84	US	United States of America Louisiana Ouachita Parish, Monroe	R. C. Wilson	1	1	individuals
MEM-MSU-0015	PreservedSpecimen	1967-04-22	Animalia	Compsus auricephalus (Say, 1824)	species	32.5238	-92.1153	WGS84	US	United States of America Louisiana Ouachita Parish, Monroe	J. G. Kolb	1	1	individuals
MEM-MSU-0016	PreservedSpecimen	1967-05-12	Animalia	Compsus auricephalus (Say, 1824)	species	32.5238	-92.1153	WGS84	US	United States of America Louisiana Ouachita Parish, Monroe	J. R. Whitehead	1	1	individuals
MEM-MSU-0017	PreservedSpecimen	1984-06-22	Animalia	Compsus auricephalus (Say, 1824)	species	32.656	-92.0015	WGS84	US	United States of America Louisiana Ouachita Parish, Hwy. 134	D. W. Pritchard	1	1	individuals
MEM-MSU-0018	PreservedSpecimen	1972-09-16	Animalia	Compsus auricephalus (Say, 1824)	species	32.7439	-92.1343	WGS84	US	United States of America Louisiana Union Parish, Hwy. 165, 1 mi. W of Spencer	R. B. Davey	1	1	individuals
MEM-MSU-0019	PreservedSpecimen	1927-05-20	Animalia	Compsus auricephalus (Say, 1824)	species	31.5603	-91.4033	WGS84	US	United States of America Mississippi, [Adams Co.], Natchez	W. L. Gray	1	1	individuals
MEM-MSU-0020	PreservedSpecimen	1983-05-17	Animalia	Compsus auricephalus (Say, 1824)	species	31.6115	-91.2301	WGS84	US	United States of America Mississippi, Adams Co., Natchez State Park	Paul K. Lago	1	1	individuals
MEM-MSU-0021	PreservedSpecimen	1992-07-04	Animalia	Compsus auricephalus (Say, 1824)	species	31.5603	-91.4033	WGS84	US	United States of America Mississippi, Adams Co., Natchez	A. E. Zuccaro	1	1	individuals
MEM-MSU-0022	PreservedSpecimen	1916-06-11	Animalia	Compsus auricephalus (Say, 1824)	species	33.7433	-90.7196	WGS84	US	United States of America Mississippi, [Bolivar Co.], Cleveland	G. W. Howard	1	1	individuals
MEM-MSU-0023	PreservedSpecimen	1927-08-06	Animalia	Compsus auricephalus (Say, 1824)	species	34.0232	-90.857	WGS84	US	United States of America Mississippi, [Bolivar Co.], Deeson	L. F. Breer	1	1	individuals
MEM-MSU-0024	PreservedSpecimen	1986-04-11	Animalia	Compsus auricephalus (Say, 1824)	species	33.8528	-91.0544	WGS84	US	United States of America Mississippi, Bolivar Co., 2 mi. W Rosedale	P. C. Go	2	2	individuals
MEM-MSU-0025	PreservedSpecimen	2011-03-24	Animalia	Compsus auricephalus (Say, 1824)	species	33.7042	-90.9112	WGS84	US	United States of America Mississippi, Bolivar Co., Dahomey National Wildlife Refuge	N. Schiff, E. Green	1	1	individuals
MEM-MSU-0026	PreservedSpecimen	1929-05-27	Animalia	Compsus auricephalus (Say, 1824)	species	33.5077	-89.9202	WGS84	US	United States of America Mississippi, [Carroll Co.], Carrolton	O. O. Bennett	1	1	individuals
MEM-MSU-0027	PreservedSpecimen	1964-06-03	Animalia	Compsus auricephalus (Say, 1824)	species	33.4614	-89.9156	WGS84	US	United States of America Mississippi, Carroll Co.	J. R. McCoy	2	2	individuals
MEM-MSU-0028	PreservedSpecimen	1699-05-26	Animalia	Compsus auricephalus (Say, 1824)	species	33.4614	-89.9156	WGS84	US	United States of America Mississippi, Carroll Co.	W. H. Cross	1	1	individuals
MEM-MSU-0029	PreservedSpecimen	1973-05-09	Animalia	Compsus auricephalus (Say, 1824)	species	31.9634	-91.1431	WGS84	US	United States of America Mississippi, Claiborne Co., 8 mi. W Port Gibson	W. H. Cross	1	1	individuals
MEM-MSU-0030	PreservedSpecimen	1973-05-23	Animalia	Compsus auricephalus (Say, 1824)	species	31.9634	-91.1431	WGS84	US	United States of America Mississippi, Claiborne Co., 8 mi. W Port Gibson	W. H. Cross	1	1	individuals
MEM-MSU-0031	PreservedSpecimen	1973-06-06	Animalia	Compsus auricephalus (Say, 1824)	species	31.8008	-90.7428	WGS84	US	United States of America Mississippi, Claiborne Co., 13 mi. SE Port Gibson	W. H. Cross	1	1	individuals
MEM-MSU-0032	PreservedSpecimen	2018-05-31	Animalia	Compsus auricephalus (Say, 1824)	species	34.3567	-90.6508	WGS84	US	United States of America Mississippi, Coahoma Co., Mississippi River Levee	R. J. Whitehouse	1	1	individuals
MEM-MSU-0033	PreservedSpecimen	1920-06-23	Animalia	Compsus auricephalus (Say, 1824)	species	33.7642	-89.9765	WGS84	US	United States of America Mississippi, [Grenada Co.] Holcomb	T. E. Smith	2	2	individuals
MEM-MSU-0034	PreservedSpecimen	1970-06-09	Animalia	Compsus auricephalus (Say, 1824)	species	33.7629	-89.7657	WGS84	US	United States of America Mississippi, Grenada Co.	J. R. McCoy	1	1	individuals
MEM-MSU-0035	PreservedSpecimen	1970-06-23	Animalia	Compsus auricephalus (Say, 1824)	species	33.7629	-89.7657	WGS84	US	United States of America Mississippi, Grenada Co.	J. R. McCoy	2	2	individuals
MEM-MSU-0036	PreservedSpecimen	1970-06-24	Animalia	Compsus auricephalus (Say, 1824)	species	33.7629	-89.7657	WGS84	US	United States of America Mississippi, Grenada Co.	J. R. McCoy	2	2	individuals
MEM-MSU-0037	PreservedSpecimen	1970-06-28	Animalia	Compsus auricephalus (Say, 1824)	species	33.7629	-89.7657	WGS84	US	United States of America Mississippi, Grenada Co.	J. R. McCoy	1	1	individuals
MEM-MSU-0038	PreservedSpecimen	1991-05-29/1991-06-04	Animalia	Compsus auricephalus (Say, 1824)	species	33.7629	-89.7657	WGS84	US	United States of America Mississippi, Grenada Co., T21N R2E Sec. 12, 13N & R3E Sec. 7S, 18N	R. L. Brown	1	1	individuals
MEM-MSU-0039	PreservedSpecimen	1991-07-10/1991-07-16	Animalia	Compsus auricephalus (Say, 1824)	species	33.7629	-89.7657	WGS84	US	United States of America Mississippi, Grenada Co., T21N R2E Sec. 12, 13N & R3E Sec. 7S, 18N	T. L. Schiefer	1	1	individuals
MEM-MSU-0040	PreservedSpecimen	1991-07-24/1991-07-30	Animalia	Compsus auricephalus (Say, 1824)	species	33.7629	-89.7657	WGS84	US	United States of America Mississippi, Grenada Co., T21N R2E Sec. 12, 13N & R3E Sec. 7S, 18N	R. L. Brown	1	1	individuals
MEM-MSU-0041	PreservedSpecimen	1991-08-21/1991-08-28	Animalia	Compsus auricephalus (Say, 1824)	species	33.7629	-89.7657	WGS84	US	United States of America Mississippi, Grenada Co., T21N R2E Sec. 12, 13N & R3E Sec. 7S, 18N	T. L. Schiefer	1	1	individuals
MEM-MSU-0042	PreservedSpecimen	1921-03-25	Animalia	Compsus auricephalus (Say, 1824)	species	32.301	-90.1831	WGS84	US	United States of America Mississippi, [Hinds Co.], Jackson	Lydia Magruder	1	1	individuals
MEM-MSU-0043	PreservedSpecimen	1927-06-24	Animalia	Compsus auricephalus (Say, 1824)	species	32.301	-90.1831	WGS84	US	United States of America Mississippi, [Hinds Co.], Jackson	O. M. Chance	1	1	individuals
MEM-MSU-0044	PreservedSpecimen	1979-04-20	Animalia	Compsus auricephalus (Say, 1824)	species	32.2771	-90.4205	WGS84	US	United States of America Mississippi, Hinds Co., T6N R2W Sec. 19	M. C. Northern	1	1	individuals
MEM-MSU-0045	PreservedSpecimen	2018-04-17/2018-06-08	Animalia	Compsus auricephalus (Say, 1824)	species	32.2931	-90.4073	WGS84	US	United States of America Mississippi, Hinds Co., Natchez Trace	M. Allred	1	1	individuals
MEM-MSU-0046	PreservedSpecimen	1900/2018	Animalia	Compsus auricephalus (Say, 1824)	species	33.1161	-90.05	WGS84	US	United States of America Mississippi, [Holmes Co.], Lexington	W. W. Broome	1	1	individuals
MEM-MSU-0047	PreservedSpecimen	1913-06-11	Animalia	Compsus auricephalus (Say, 1824)	species	33.0592	-90.3033	WGS84	US	United States of America Mississippi [Holmes Co.] Thornton	J. D. Sledge	1	1	individuals
MEM-MSU-0048	PreservedSpecimen	1924-05-29	Animalia	Compsus auricephalus (Say, 1824)	species	33.0791	-89.855	WGS84	US	United States of America Mississippi [Holmes Co.] Durant	B. W. Moore	7	7	individuals
MEM-MSU-0049	PreservedSpecimen	1931-05-08	Animalia	Compsus auricephalus (Say, 1824)	species	31.7123	-91.0622	WGS84	US	United States of America Mississippi [Jefferson Co.] Fayette	J. H. Price	1	1	individuals
MEM-MSU-0050	PreservedSpecimen	1988-06-03/1988-06-05	Animalia	Compsus auricephalus (Say, 1824)	species	33.5597	-90.2831	WGS84	US	United States of America Mississippi Leflore Co. Tupelo [there is no 'Tupelo' in Leflore County]	B. Pearson	1	1	individuals
MEM-MSU-0051	PreservedSpecimen	1989-06-16	Animalia	Compsus auricephalus (Say, 1824)	species	33.5597	-90.2831	WGS84	US	United States of America Mississippi Leflore Co.	C. Felland	1	1	individuals
MEM-MSU-0052	PreservedSpecimen	1914-06	Animalia	Compsus auricephalus (Say, 1824)	species	33.4526	-88.7923	WGS84	US	United States of America Mississippi [Oktibbeha Co.] Agricultural College	J. A. Thomas	1	1	individuals
MEM-MSU-0053	PreservedSpecimen	1920-04/1929-04	Animalia	Compsus auricephalus (Say, 1824)	species	33.4526	-88.7923	WGS84	US	United States of America Mississippi [Oktibbeha Co.] Agricultural College		1	1	individuals
MEM-MSU-0054	PreservedSpecimen	1920-09-01	Animalia	Compsus auricephalus (Say, 1824)	species	33.4597	-88.8286	WGS84	US	United States of America Mississippi [Oktibbeha Co.] Starkville	D. W. Rainey	1	1	individuals
MEM-MSU-0055	PreservedSpecimen	1941-02-09	Animalia	Compsus auricephalus (Say, 1824)	species	33.4765	-88.7904	WGS84	US	United States of America Mississippi [Oktibbeha Co.] State College	E. F. Wilkerson	1	1	individuals
MEM-MSU-0056	PreservedSpecimen	1941-05-28	Animalia	Compsus auricephalus (Say, 1824)	species	34.5045	-90.1939	WGS84	US	United States of America Mississippi [Panola Co.] Crenshaw	C. C. Brooks	1	1	individuals
MEM-MSU-0057	PreservedSpecimen	1978-07-11	Animalia	Compsus auricephalus (Say, 1824)	species	34.2995	-89.9216	WGS84	US	United States of America Mississippi Panola Co. 4 mi. ENE Courtland	William P. Scott	1	1	individuals
MEM-MSU-0058	PreservedSpecimen	1979-06-20	Animalia	Compsus auricephalus (Say, 1824)	species	34.4383	-90.0085	WGS84	US	United States of America Mississippi Panola Co. 6 mi. SW Como	William H. Cross	1	1	individuals
MEM-MSU-0059	PreservedSpecimen	1979-09-13	Animalia	Compsus auricephalus (Say, 1824)	species	34.4383	-90.0085	WGS84	US	United States of America Mississippi Panola Co. 6 mi. SW Como	W. H. Cross	1	1	individuals
MEM-MSU-0060	PreservedSpecimen	1966-07-17	Animalia	Compsus auricephalus (Say, 1824)	species	34.398	-90.2508	WGS84	US	United States of America Mississippi Quitman Co. 2 mi. SW Sledge	Paul K. Lago	1	1	individuals
MEM-MSU-0061	PreservedSpecimen	1919-09-20	Animalia	Compsus auricephalus (Say, 1824)	species	34.611	-89.9769	WGS84	US	United States of America Mississippi [Tate Co.] Senatobia	N. D. Guerry	1	1	individuals
MEM-MSU-0062	PreservedSpecimen	1921-04-29	Animalia	Compsus auricephalus (Say, 1824)	species	32.3529	-90.7345	WGS84	US	United States of America United States of America Mississippi [Warren Co.] Bovina	W. Colvin	1	1	individuals
MEM-MSU-0063	PreservedSpecimen	1921-05-27	Animalia	Compsus auricephalus (Say, 1824)	species	32.3098	-90.8774	WGS84	US	United States of America Mississippi [Warren Co.] Vicksburg	W. C. Sanson	1	1	individuals
MEM-MSU-0064	PreservedSpecimen	1973-04-20	Animalia	Compsus auricephalus (Say, 1824)	species	32.3098	-90.8774	WGS84	US	United States of America Mississippi [Warren Co.] Vicksburg	Wm. Longest	1	1	individuals
MEM-MSU-0065	PreservedSpecimen	2018-06-17	Animalia	Compsus auricephalus (Say, 1824)	species	32.3098	-90.8774	WGS84	US	United States of America Mississippi Warren Co. Vicksburg	Ricky Patterson	1	1	individuals
MEM-MSU-0066	PreservedSpecimen	1965-06-05/1965-06-17	Animalia	Compsus auricephalus (Say, 1824)	species	33.388	-91.0426	WGS84	US	United States of America Mississippi [Washington Co.] Greenville		1	1	individuals
MEM-MSU-0067	PreservedSpecimen	1983-07-23	Animalia	Compsus auricephalus (Say, 1824)	species	33.4235	-90.915	WGS84	US	United States of America Mississippi Washington Co. Stoneville	P. O'Leary	1	1	individuals
MEM-MSU-0068	PreservedSpecimen	1988-07-14	Animalia	Compsus auricephalus (Say, 1824)	species	33.4235	-90.914	WGS84	US	United States of America Mississippi Washington Co. Stoneville, Delta Experimental Forest	R. L. Combs & J. R. MacDonald	1	1	individuals
MEM-MSU-0069	PreservedSpecimen	1939-05-27	Animalia	Compsus auricephalus (Say, 1824)	species	31.1604	-91.4279	WGS84	US	United States of America Mississippi [Wilkinson Co.] Lessley	S. Stuart	1	1	individuals
MEM-MSU-0070	PreservedSpecimen	2005-07-07	Animalia	Compsus auricephalus (Say, 1824)	species	31.0714	-91.5114	WGS84	US	United States of America Mississippi Wilkinson Co. Clark Creek Natural Area	J. G. Hill, J. A. MacGown	1	1	individuals
MEM-MSU-0071	PreservedSpecimen	1929-05-22	Animalia	Compsus auricephalus (Say, 1824)	species	32.6319	-90.4992	WGS84	US	United States of America Mississippi [Yazoo Co.] Mechanicsburg	W. O. Whitaker	1	1	individuals
MEM-MSU-0072	PreservedSpecimen	1939-07-20	Animalia	Compsus auricephalus (Say, 1824)	species	32.8218	-90.7069	WGS84	US	United States of America Mississippi [Yazoo Co.] Holly Bluff	F. W. Scarbrough	1	1	individuals
MEM-MSU-0073	PreservedSpecimen	1940-05-30	Animalia	Compsus auricephalus (Say, 1824)	species	32.8607	-90.3991	WGS84	US	United States of America Mississippi [Yazoo Co.] Yazoo City		2	2	individuals
MEM-MSU-0074	PreservedSpecimen	1917	Animalia	Compsus auricephalus (Say, 1824)	species	32.9393	-89.4833	WGS84	US	United States of America Mississippi [locality illegible] [month illegible]	Est.[?] Williams	1	1	individuals
MEM-MSU-0075	PreservedSpecimen	1918-07	Animalia	Compsus auricephalus (Say, 1824)	species	31.297	-99.0303	WGS84	US	United States of America Texas	R. M. Rea	1	1	individuals
MEM-MSU-0076	PreservedSpecimen	1978-04	Animalia	Compsus auricephalus (Say, 1824)	species	25.9998	-97.4962	WGS84	US	United States of America Texas Cameron Co. Brownsville	W. L. Johnson	3	3	individuals
MEM-MSU-0077	PreservedSpecimen	1987-10-13	Animalia	Compsus auricephalus (Say, 1824)	species	25.8521	-97.4186	WGS84	US	United States of America Texas Cameron Co. Sabal Palm Grove, Audubon Preserve	N. M. Downie	2	2	individuals
MEM-MSU-0078	PreservedSpecimen	1987-10-10	Animalia	Compsus auricephalus (Say, 1824)	species	27.0036	-98.589	WGS84	US	United States of America Texas Jim Hogg Co. 10 mi. S Hebbronville, FM Hwy. 1017	N. M. Downie	1	1	individuals
MEM-MSU-0079	PreservedSpecimen	1969-05-26	Animalia	Compsus auricephalus (Say, 1824)	species	34.077	-100.766	WGS84	US	United States of America Texas Motley Co.	J. R. McCoy	6	6	individuals
MEM-MSU-0080	PreservedSpecimen	1985-05-13/1985-05-15	Animalia	Compsus auricephalus (Say, 1824)	species	28.1204	-97.4419	WGS84	US	United States of America Texas San Patricio Co. Welder Wildlife Refuge, 8 mi. NE Sinton	B. Farmer	2	2	individuals
MEM-MSU-0081	PreservedSpecimen	1969-06-09	Animalia	Compsus auricephalus (Say, 1824)	species	33.2646	-99.8524	WGS84	US	United States of America Texas Stonewall Co. 7 mi. WNW Rule	W. H. Cross	1	1	individuals
MEM-MSU-0082	PreservedSpecimen	1963-11-17	Animalia	Compsus auricephalus (Say, 1824)	species	16.6525	-92.6979	WGS84	MX	Mexico Chiapas near San Bartolome	W. H. Cross	2	2	individuals
MEM-MSU-0083	PreservedSpecimen	1981-09-14	Animalia	Compsus auricephalus (Say, 1824)	species	24.5239	-98.4586	WGS84	MX	Mexico Tamaulipas near Punta Abodones	W. H. Cross	1	1	individuals
MEM-MSU-0084	PreservedSpecimen	1981-09-25	Animalia	Compsus auricephalus (Say, 1824)	species	24.8506	-98.5898	WGS84	MX	Mexico Tamaulipas 16 km W San Fernando	W. L. Johnson	1	1	individuals
CMNEN00029828	PreservedSpecimen	1982-06-07	Animalia	Compsus auricephalus (Say, 1824)	species	25.8521	-97.4178	WGS84	US	United States of America Texas Sabal Palm Grove Sanctuary	R.S. Anderson	1	1	individuals
CMNEN00029829	PreservedSpecimen	1982-06-07	Animalia	Compsus auricephalus (Say, 1824)	species	25.8521	-97.4178	WGS84	US	United States of America Texas Sabal Palm Grove Sanctuary	R.S. Anderson	1	1	individuals
CMNEN00029830	PreservedSpecimen	1982-06-07	Animalia	Compsus auricephalus (Say, 1824)	species	25.8521	-97.4178	WGS84	US	United States of America Texas Sabal Palm Grove Sanctuary	R.S. Anderson	1	1	individuals
CMNEN00029831	PreservedSpecimen	1982-06-07	Animalia	Compsus auricephalus (Say, 1824)	species	25.8521	-97.4178	WGS84	US	United States of America Texas Sabal Palm Grove Sanctuary	R.S. Anderson	1	1	individuals
CMNEN00029832	PreservedSpecimen	1982-06-07	Animalia	Compsus auricephalus (Say, 1824)	species	25.8521	-97.4178	WGS84	US	United States of America Texas Sabal Palm Grove Sanctuary	R.S. Anderson	1	1	individuals
CMNEN00029833	PreservedSpecimen	1982-06-07	Animalia	Compsus auricephalus (Say, 1824)	species	25.8521	-97.4178	WGS84	US	United States of America Texas Sabal Palm Grove Sanctuary	R.S. Anderson	1	1	individuals
CMNEN00029834	PreservedSpecimen	1982-06-07	Animalia	Compsus auricephalus (Say, 1824)	species	25.8521	-97.4178	WGS84	US	United States of America Texas Sabal Palm Grove Sanctuary	R.S. Anderson	1	1	individuals
CMNEN00029835	PreservedSpecimen	1982-04-07	Animalia	Compsus auricephalus (Say, 1824)	species	26.0831	-98.135	WGS84	US	United States of America Texas Santa Ana National Wildlife Refuge	R.S. Anderson	1	1	individuals
CMNEN00029836	PreservedSpecimen	1982-04-07	Animalia	Compsus auricephalus (Say, 1824)	species	26.0831	-98.135	WGS84	US	United States of America Texas Santa Ana National Wildlife Refuge	R.S. Anderson	1	1	individuals
CMNEN00029837	PreservedSpecimen	1982-04-07	Animalia	Compsus auricephalus (Say, 1824)	species	26.0831	-98.135	WGS84	US	United States of America Texas Santa Ana National Wildlife Refuge	R.S. Anderson	1	1	individuals
CMNEN00029838	PreservedSpecimen	1982-04-07	Animalia	Compsus auricephalus (Say, 1824)	species	26.0831	-98.135	WGS84	US	United States of America Texas Santa Ana National Wildlife Refuge	R.S. Anderson	1	1	individuals
CMNEN00029839	PreservedSpecimen	1987-04-02	Animalia	Compsus auricephalus (Say, 1824)	species	30.6281	-96.3344	WGS84	US	United States of America Texas College Station	R.S. Anderson	1	1	individuals
CMNEN00029840	PreservedSpecimen	1987-04-02	Animalia	Compsus auricephalus (Say, 1824)	species	30.6281	-96.3344	WGS84	US	United States of America Texas College Station	R.S. Anderson	1	1	individuals
CMNEN00029841	PreservedSpecimen	1987-04-02	Animalia	Compsus auricephalus (Say, 1824)	species	30.6281	-96.3344	WGS84	US	United States of America Texas College Station	R.S. Anderson	1	1	individuals
CMNEN00029842	PreservedSpecimen	1987-04-02	Animalia	Compsus auricephalus (Say, 1824)	species	30.6281	-96.3344	WGS84	US	United States of America Texas College Station	R.S. Anderson	1	1	individuals
CMNEN00029843	PreservedSpecimen	1978-07-15	Animalia	Compsus auricephalus (Say, 1824)	species	29.7633	-95.3633	WGS84	US	United States of America Texas Houston	W. Mintz	1	1	individuals
CMNEN00029844	PreservedSpecimen	1989-05-20	Animalia	Compsus auricephalus (Say, 1824)	species	30.5053	-96.3201	WGS84	US	United States of America Texas Minter Springs 8 mi. SW College Station	R.S. Anderson	1	1	individuals
CMNEN00029845	PreservedSpecimen	1989-05-20	Animalia	Compsus auricephalus (Say, 1824)	species	30.5053	-96.3201	WGS84	US	United States of America Texas Minter Springs 8 mi. SW College Station	R.S. Anderson	1	1	individuals
CMNEN00029846	PreservedSpecimen	1989-05-21	Animalia	Compsus auricephalus (Say, 1824)	species	30.2435	-98.6067	WGS84	US	United States of America Texas LBJ National Historical Park	R.S. Anderson	1	1	individuals
CMNEN00029847	PreservedSpecimen	1988-10-14	Animalia	Compsus auricephalus (Say, 1824)	species	25.8521	-97.4178	WGS84	US	United States of America Texas Sabal Palm Grove Sanctuary	R.S. Anderson	1	1	individuals
CMNEN00029848	PreservedSpecimen	1989-10-21	Animalia	Compsus auricephalus (Say, 1824)	species	25.8728	-97.4336	WGS84	US	United States of America Texas Cameron County Paloma Blanca Road	R. Morris	1	1	individuals
CMNEN00029849	PreservedSpecimen	1989-10-21	Animalia	Compsus auricephalus (Say, 1824)	species	25.8728	-97.4336	WGS84	US	United States of America Texas Cameron County Paloma Blanca Road	R. Morris	1	1	individuals
CMNEN00029850	PreservedSpecimen	1982-07-03	Animalia	Compsus auricephalus (Say, 1824)	species	26.5806	-99.1378	WGS84	US	United States of America Texas Falcon State Park	R.S. Anderson	1	1	individuals
CMNEN00029851	PreservedSpecimen	1988-10-04	Animalia	Compsus auricephalus (Say, 1824)	species	25.9616	-97.3015	WGS84	US	United States of America Texas Palmito Hill 10 km E Brownsville	R.S. Anderson	1	1	individuals
CMNEN00029852	PreservedSpecimen	1954	Animalia	Compsus auricephalus (Say, 1824)	species	35.1494	-90.0489	WGS84	US	United States of America Tennessee Memphis	J. Locke	1	1	individuals
CMNEN00029853	PreservedSpecimen	2001-08-01	Animalia	Compsus auricephalus (Say, 1824)	species	30.6301	-104.08	WGS84	US	United States of America Texas Davis Mountains Resort	D. Marqua	1	1	individuals
CMNEN00029854	PreservedSpecimen	1985-05-14	Animalia	Compsus auricephalus (Say, 1824)	species	27.5158	-97.8561	WGS84	US	United States of America Texas Kingsville	H. & A. Howden, C. Scholtz	1	1	individuals
CMNEN00029855	PreservedSpecimen	1985-05-14	Animalia	Compsus auricephalus (Say, 1824)	species	27.5158	-97.8561	WGS84	US	United States of America Texas Kingsville	H. & A. Howden, C. Scholtz	1	1	individuals
CMNEN00029856	PreservedSpecimen	1985-05-14	Animalia	Compsus auricephalus (Say, 1824)	species	27.5158	-97.8561	WGS84	US	United States of America Texas Kingsville	H. & A. Howden, C. Scholtz	1	1	individuals
CMNEN00029857	PreservedSpecimen	1985-05-27	Animalia	Compsus auricephalus (Say, 1824)	species	29.2325	-100.129	WGS84	US	United States of America Texas 32 km W Uvalde	H. & A. Howden, C. Scholtz	1	1	individuals
CMNEN00029858	PreservedSpecimen	1985-05-15	Animalia	Compsus auricephalus (Say, 1824)	species	27.3098	-97.9797	WGS84	US	United States of America Texas 10 km W Riviera	H. & A. Howden, C. Scholtz	1	1	individuals
CMNEN00029859	PreservedSpecimen	1985-05-15	Animalia	Compsus auricephalus (Say, 1824)	species	27.3098	-97.9797	WGS84	US	United States of America Texas 10 km W Riviera	H. & A. Howden, C. Scholtz	1	1	individuals
CMNEN00029860	PreservedSpecimen	1985-05-15	Animalia	Compsus auricephalus (Say, 1824)	species	27.3098	-97.9797	WGS84	US	United States of America Texas 10 km W Riviera	H. & A. Howden, C. Scholtz	1	1	individuals
CMNEN00029861	PreservedSpecimen	1985-05-22	Animalia	Compsus auricephalus (Say, 1824)	species	27.7524	-98.1697	WGS84	US	United States of America Texas 5 km W Alice	H. & A. Howden, C. Scholtz	1	1	individuals
CMNEN00029862	PreservedSpecimen	1985-05-22	Animalia	Compsus auricephalus (Say, 1824)	species	27.7524	-98.1697	WGS84	US	United States of America Texas 5 km W Alice	H. & A. Howden, C. Scholtz	1	1	individuals
CMNEN00029863	PreservedSpecimen	1985-05-22	Animalia	Compsus auricephalus (Say, 1824)	species	27.7524	-98.1697	WGS84	US	United States of America Texas 5 km W Alice	H. & A. Howden, C. Scholtz	1	1	individuals
CMNEN00029864	PreservedSpecimen	1989-10-18	Animalia	Compsus auricephalus (Say, 1824)	species	17.5374	-98.8357	WGS84	MX	Mexico Guerrero 12 km SE Atlixtac (NW of Chilpancingo) 1500m	R.L. Westcott	1	1	individuals
CMNEN00029865	PreservedSpecimen	1988-10-12	Animalia	Compsus auricephalus (Say, 1824)	species	18.3411	-102.288	WGS84	MX	Mexico Michoacan 30.8 km. N La Mira on Higway 37 700m	R.L. Westcott & A. Mudge	1	1	individuals
CMNEN00029866	PreservedSpecimen	1988-10-12	Animalia	Compsus auricephalus (Say, 1824)	species	18.3411	-102.288	WGS84	MX	Mexico Michoacan 30.8 km. N La Mira on Higway 37 700m	R.L. Westcott & A. Mudge	1	1	individuals
CMNEN00029867	PreservedSpecimen	1988-10-12	Animalia	Compsus auricephalus (Say, 1824)	species	18.3411	-102.288	WGS84	MX	Mexico Michoacan 30.8 km. N La Mira on Higway 37 700m	R.L. Westcott & A. Mudge	1	1	individuals
CMNEN00029868	PreservedSpecimen	1987-07-21	Animalia	Compsus auricephalus (Say, 1824)	species	17.8401	-97.0143	WGS84	MX	Mexico Oaxaca 39.1 km SE Teotitlan del Camino 518m	R.S. Anderson	1	1	individuals
CMNEN00029869	PreservedSpecimen	1988-10-12	Animalia	Compsus auricephalus (Say, 1824)	species	19.4989	-105.044	WGS84	MX	Mexico Jalisco Estacion Biologia Chamela	R. L. Penrose	1	1	individuals
CMNEN00029870	PreservedSpecimen	1999-05-27	Animalia	Compsus auricephalus (Say, 1824)	species	28.2013	-97.3622	WGS84	US	United States of America Texas 7mi. NE Sinton Welden Wild Refuge	H. & A. Howden	1	1	individuals
CMNEN00029871	PreservedSpecimen	1985-05-17/1985-05-25	Animalia	Compsus auricephalus (Say, 1824)	species	28.2013	-97.3622	WGS84	US	United States of America Texas 7mi. NE Sinton Welden Wild Refuge	H. & A. Howden, C. Scholtz	1	1	individuals
CMNEN00029872	PreservedSpecimen	1985-05-17/1985-05-25	Animalia	Compsus auricephalus (Say, 1824)	species	28.2013	-97.3622	WGS84	US	United States of America Texas 7mi. NE Sinton Welden Wild Refuge	H. & A. Howden, C. Scholtz	1	1	individuals
CMNEN00029873	PreservedSpecimen	1985-05-17/1985-05-25	Animalia	Compsus auricephalus (Say, 1824)	species	28.2013	-97.3622	WGS84	US	United States of America Texas 7mi. NE Sinton Welden Wild Refuge	H. & A. Howden, C. Scholtz	1	1	individuals
CMNEN00029874	PreservedSpecimen	1979-06-02	Animalia	Compsus aff. auricephalus Champion, 1911	species	10.2673	-84.8231	WGS84	CR	Costa Rica, Puntarenas, 6 km S. Santa Elena	H. & A. Howden	1	1	individuals
LSAM0211895	PreservedSpecimen	2009-03-21	Animalia	Compsus auricephalus (Say, 1824)	species	30.4055	-91.1028	WGS84	US	United States of America, Louisiana, Baton Rouge, Burden Research Center		1	1	individuals
LSAM0211884	PreservedSpecimen	1973-06-14	Animalia	Compsus auricephalus (Say, 1824)	species	30.5182	-91.0914	WGS84	US	United States of America, Louisiana, East Baton Rouge Parish		1	1	individuals
LSAM0211946	PreservedSpecimen	2002-08-05	Animalia	Compsus auricephalus (Say, 1824)	species	32.2407	-91.5901	WGS84	US	United States of America, Louisiana, Franklin Parish, Crowville		1	1	individuals
LSAM0211944	PreservedSpecimen	1994-06-20	Animalia	Compsus auricephalus (Say, 1824)	species	32.1409	-91.709	WGS84	US	United States of America, Louisiana, Franklin Parish, Winnsboro, Macon Ridge Research Station		1	1	individuals
LSAM0142210	PreservedSpecimen	2000-07-14	Animalia	Compsus auricephalus (Say, 1824)	species	32.1409	-91.709	WGS84	US	United States of America, Louisiana, Franklin Parish, Winnsboro, Macon Ridge Research Station		1	1	individuals
LSAM0211945	PreservedSpecimen	1996-07-24	Animalia	Compsus auricephalus (Say, 1824)	species	32.0997	-91.7015	WGS84	US	United States of America, Louisiana, Franklin Parish, Chase, Sweet Potato Station		1	1	individuals
LSAM0211942	PreservedSpecimen	1972-06-06	Animalia	Compsus auricephalus (Say, 1824)	species	31.7667	-92.5667	WGS84	US	United States of America, Louisiana, Grant Parish		1	1	individuals
LSAM0211948	PreservedSpecimen	1999-04-04	Animalia	Compsus auricephalus (Say, 1824)	species	30.4867	-90.9561	WGS84	US	United States of America, Louisiana, Carter Hills Subdivision, Livingston Parish, Denham Springs (city)		1	1	individuals
LSAM0211914	PreservedSpecimen	1981-04-14	Animalia	Compsus auricephalus (Say, 1824)	species	31.8209	-93.0281	WGS84	US	United States of America, Louisiana, Natchitoches Parish, Clarence		1	1	individuals
LSAM0211915	PreservedSpecimen	1938-05-14	Animalia	Compsus auricephalus (Say, 1824)	species	31.7157	-93.1121	WGS84	US	United States of America, Louisiana, Natchitoches Parish		1	1	individuals
LSAM0211916	PreservedSpecimen	1938-05-14	Animalia	Compsus auricephalus (Say, 1824)	species	31.7157	-93.1121	WGS84	US	United States of America, Louisiana, Natchitoches Parish		1	1	individuals
LSAM0211919	PreservedSpecimen	1956-06-19	Animalia	Compsus auricephalus (Say, 1824)	species	31.7157	-93.1121	WGS84	US	United States of America, Louisiana, Natchitoches Parish		1	1	individuals
LSAM0211917	PreservedSpecimen	1955-04	Animalia	Compsus auricephalus (Say, 1824)	species	31.7157	-93.1121	WGS84	US	United States of America, Louisiana, Natchitoches Parish		1	1	individuals
LSAM0211918	PreservedSpecimen	1955-04	Animalia	Compsus auricephalus (Say, 1824)	species	31.7157	-93.1121	WGS84	US	United States of America, Louisiana, Natchitoches Parish		1	1	individuals
LSAM0211920	PreservedSpecimen	1955-04	Animalia	Compsus auricephalus (Say, 1824)	species	31.7157	-93.1121	WGS84	US	United States of America, Louisiana, Natchitoches Parish		1	1	individuals
LSAM0211921	PreservedSpecimen	1955-04	Animalia	Compsus auricephalus (Say, 1824)	species	31.7157	-93.1121	WGS84	US	United States of America, Louisiana, Natchitoches Parish		1	1	individuals
LSAM0211922	PreservedSpecimen	1997-06-17	Animalia	Compsus auricephalus (Say, 1824)	species	31.8722	-93.1981	WGS84	US	United States of America, Louisiana, Natchitoches Parish, Powhatan		1	1	individuals
LSAM0211952	PreservedSpecimen	1963-04-04	Animalia	Compsus auricephalus (Say, 1824)	species	32.2853	-92.0932	WGS84	US	United States of America, Louisiana, Ouachita Parish, Bosco		1	1	individuals
LSAM0211950	PreservedSpecimen	1993-06-14	Animalia	Compsus auricephalus (Say, 1824)	species	31.3877	-92.4251	WGS84	US	United States of America, Louisiana, Rapides Parish, Tioga		1	1	individuals
LSAM0211907	PreservedSpecimen	1986-04-27	Animalia	Compsus auricephalus (Say, 1824)	species	30.612	-91.9696	WGS84	US	United States of America, Louisiana, Saint Landry Parish, 1 m North Port Barre on Hwy 103		1	1	individuals
LSAM0211908	PreservedSpecimen	1986-04-27	Animalia	Compsus auricephalus (Say, 1824)	species	30.612	-91.9696	WGS84	US	United States of America, Louisiana, Saint Landry Parish, 1 m North Port Barre on Hwy 103		1	1	individuals
LSAM0211938	PreservedSpecimen	1964-08-04	Animalia	Compsus auricephalus (Say, 1824)	species	30.5367	-91.7528	WGS84	US	United States of America, Louisiana, Saint Landry Parish, Krotz Springs		1	1	individuals
LSAM0211940	PreservedSpecimen	1968-06-08	Animalia	Compsus auricephalus (Say, 1824)	species	30.5367	-91.7528	WGS84	US	United States of America, Louisiana, Saint Landry Parish, Krotz Springs		1	1	individuals
LSAM0211939	PreservedSpecimen	1968-06-08	Animalia	Compsus auricephalus (Say, 1824)	species	30.5367	-91.7528	WGS84	US	United States of America, Louisiana, Saint Landry Parish, Krotz Springs		1	1	individuals
LSAM0211912	PreservedSpecimen	1969-06-27	Animalia	Compsus auricephalus (Say, 1824)	species	30.593	-92.0051	WGS84	US	United States of America, Louisiana, Saint Landry Parish		1	1	individuals
LSAM0211913	PreservedSpecimen	1969-06-27	Animalia	Compsus auricephalus (Say, 1824)	species	30.593	-92.0051	WGS84	US	United States of America, Louisiana, Saint Landry Parish		1	1	individuals
LSAM0211910	PreservedSpecimen	1981-06-22	Animalia	Compsus auricephalus (Say, 1824)	species	30.5603	-91.9543	WGS84	US	United States of America, Louisiana, Saint Landry Parish, Port Barre		1	1	individuals
LSAM0211911	PreservedSpecimen	1981-06-22	Animalia	Compsus auricephalus (Say, 1824)	species	30.5603	-91.9543	WGS84	US	United States of America, Louisiana, Saint Landry Parish, Port Barre		1	1	individuals
LSAM0211905	PreservedSpecimen	1982-06-22	Animalia	Compsus auricephalus (Say, 1824)	species	30.5603	-91.9543	WGS84	US	United States of America, Louisiana, Saint Landry Parish, Port Barre		1	1	individuals
LSAM0211906	PreservedSpecimen	1982-06-22	Animalia	Compsus auricephalus (Say, 1824)	species	30.5603	-91.9543	WGS84	US	United States of America, Louisiana, Saint Landry Parish, Port Barre		1	1	individuals
LSAM0211909	PreservedSpecimen	1986-04-27	Animalia	Compsus auricephalus (Say, 1824)	species	30.6623	-91.9984	WGS84	US	United States of America, Louisiana, Saint Landry Parish, Thistlethwaite Wildlife Management Area		1	1	individuals
LSAM0211947	PreservedSpecimen	2007-05-12	Animalia	Compsus auricephalus (Say, 1824)	species	30.4364	-91.6433	WGS84	US	United States of America, Louisiana, Saint Martin Parish, Atchafalaya National Wildlife Refuge [now Sherburne Complex Wildlife Management Area]		1	1	individuals
LSAM0211900	PreservedSpecimen	1940-06-04	Animalia	Compsus auricephalus (Say, 1824)	species	32.7508	-93.8332	WGS84	US	United States of America, Louisiana, Caddo Parish, Belcher		1	1	individuals
LSAM0211901	PreservedSpecimen	1940-06-04	Animalia	Compsus auricephalus (Say, 1824)	species	32.7508	-93.8332	WGS84	US	United States of America, Louisiana, Caddo Parish, Belcher		1	1	individuals
LSAM0211902	PreservedSpecimen	1940-06-20	Animalia	Compsus auricephalus (Say, 1824)	species	32.7508	-93.8332	WGS84	US	United States of America, Louisiana, Caddo Parish, Belcher		1	1	individuals
LSAM0211931	PreservedSpecimen	1982-04-29	Animalia	Compsus auricephalus (Say, 1824)	species	32.8276	-93.8444	WGS84	US	United States of America, Louisiana, Caddo Parish, Gilliam		1	1	individuals
LSAM0211898	PreservedSpecimen	1939-07-16	Animalia	Compsus auricephalus (Say, 1824)	species	32.525	-93.75	WGS84	US	United States of America, Louisiana, Caddo Parish, Shreveport		1	1	individuals
LSAM0211932	PreservedSpecimen	1987-06-27	Animalia	Compsus auricephalus (Say, 1824)	species	32.525	-93.75	WGS84	US	United States of America, Louisiana, Caddo Parish, Shreveport		1	1	individuals
LSAM0211933	PreservedSpecimen	1987-06-27	Animalia	Compsus auricephalus (Say, 1824)	species	32.525	-93.75	WGS84	US	United States of America, Louisiana, Caddo Parish, Shreveport		1	1	individuals
LSAM0211897	PreservedSpecimen	1940-07	Animalia	Compsus auricephalus (Say, 1824)	species	32.525	-93.75	WGS84	US	United States of America, Louisiana, Caddo Parish, Shreveport		1	1	individuals
LSAM0211903	PreservedSpecimen	1973-05-23	Animalia	Compsus auricephalus (Say, 1824)	species	31.6673	-91.8742	WGS84	US	United States of America, Louisiana, Catahoula Parish		1	1	individuals
LSAM0211904	PreservedSpecimen	1984-04-28	Animalia	Compsus auricephalus (Say, 1824)	species	31.8551	-91.7628	WGS84	US	United States of America, Louisiana, Catahoula Parish, Sicily Island Hills Wildlife Management Area		1	1	individuals
LSAM0145543	PreservedSpecimen	1987-05-07	Animalia	Compsus auricephalus (Say, 1824)	species	31.8551	-91.7628	WGS84	US	United States of America, Louisiana, Catahoula Parish, Sicily Island Hills Wildlife Management Area		1	1	individuals
LSAM0211887	PreservedSpecimen	2001-04-21	Animalia	Compsus auricephalus (Say, 1824)	species	30.4506	-91.1881	WGS84	US	United States of America, Louisiana, East Baton Rouge Parish, 2 mi West Louisiana State University Campus, Baton Rouge		1	1	individuals
LSAM0211882	PreservedSpecimen	1918-04-01	Animalia	Compsus auricephalus (Say, 1824)	species	30.4506	-91.1544	WGS84	US	United States of America, Louisiana, East Baton Rouge Parish, Baton Rouge		1	1	individuals
LSAM0211892	PreservedSpecimen	1925-02-16	Animalia	Compsus auricephalus (Say, 1824)	species	30.4506	-91.1544	WGS84	US	United States of America, Louisiana, East Baton Rouge Parish, Baton Rouge		1	1	individuals
LSAM0211889	PreservedSpecimen	1928-05-31	Animalia	Compsus auricephalus (Say, 1824)	species	30.4506	-91.1544	WGS84	US	United States of America, Louisiana, East Baton Rouge Parish, Baton Rouge		1	1	individuals
LSAM0211886	PreservedSpecimen	1939-05-05	Animalia	Compsus auricephalus (Say, 1824)	species	30.4506	-91.1544	WGS84	US	United States of America, Louisiana, East Baton Rouge Parish, Baton Rouge		1	1	individuals
LSAM0211888	PreservedSpecimen	1939-09-29	Animalia	Compsus auricephalus (Say, 1824)	species	30.4506	-91.1544	WGS84	US	United States of America, Louisiana, East Baton Rouge Parish, Baton Rouge		1	1	individuals
LSAM0211885	PreservedSpecimen	1969-06-11	Animalia	Compsus auricephalus (Say, 1824)	species	30.4506	-91.1544	WGS84	US	United States of America, Louisiana, East Baton Rouge Parish, Baton Rouge		1	1	individuals
LSAM0211883	PreservedSpecimen	1977-04-18	Animalia	Compsus auricephalus (Say, 1824)	species	30.4506	-91.1544	WGS84	US	United States of America, Louisiana, East Baton Rouge Parish, Baton Rouge		1	1	individuals
LSAM0211893	PreservedSpecimen	1995-05-06	Animalia	Compsus auricephalus (Say, 1824)	species	30.4506	-91.1544	WGS84	US	United States of America, Louisiana, East Baton Rouge Parish, Baton Rouge		1	1	individuals
LSAM0211934	PreservedSpecimen	1962-04-09	Animalia	Compsus auricephalus (Say, 1824)	species	30.2851	-92.4071	WGS84	US	United States of America, Louisiana, Acadia Parish		1	1	individuals
LSAM0211935	PreservedSpecimen	1962-04-09	Animalia	Compsus auricephalus (Say, 1824)	species	30.2851	-92.4071	WGS84	US	United States of America, Louisiana, Acadia Parish		1	1	individuals
LSAM0211936	PreservedSpecimen	1962-04-09	Animalia	Compsus auricephalus (Say, 1824)	species	30.2851	-92.4071	WGS84	US	United States of America, Louisiana, Acadia Parish		1	1	individuals
LSAM0211937	PreservedSpecimen	1962-04-09	Animalia	Compsus auricephalus (Say, 1824)	species	30.2851	-92.4071	WGS84	US	United States of America, Louisiana, Acadia Parish		1	1	individuals
LSAM0211890	PreservedSpecimen	1922-03-31	Animalia	Compsus auricephalus (Say, 1824)	species	30.4506	-91.1544	WGS84	US	United States of America, Louisiana, East Baton Rouge Parish, Baton Rouge		1	1	individuals
LSAM0211896	PreservedSpecimen	1940-05-25	Animalia	Compsus auricephalus (Say, 1824)	species	32.525	-93.75	WGS84	US	United States of America, Louisiana, Caddo Parish, Shreveport		1	1	individuals
LSAM0211923	PreservedSpecimen	1976-06-02	Animalia	Compsus auricephalus (Say, 1824)	species	33.0138	-93.8472	WGS84	US	United States of America, Louisiana, Bossier Parish, 3 mi NW Wardview		1	1	individuals
LSAM0211924	PreservedSpecimen	1976-06-02	Animalia	Compsus auricephalus (Say, 1824)	species	33.0138	-93.8472	WGS84	US	United States of America, Louisiana, Bossier Parish, 3 mi NW Wardview		1	1	individuals
LSAM0211925	PreservedSpecimen	1976-06-02	Animalia	Compsus auricephalus (Say, 1824)	species	33.0138	-93.8472	WGS84	US	United States of America, Louisiana, Bossier Parish, 3 mi NW Wardview		1	1	individuals
LSAM0211926	PreservedSpecimen	1976-06-02	Animalia	Compsus auricephalus (Say, 1824)	species	33.0138	-93.8472	WGS84	US	United States of America, Louisiana, Bossier Parish, 3 mi NW Wardview		1	1	individuals
LSAM0211927	PreservedSpecimen	1976-06-02	Animalia	Compsus auricephalus (Say, 1824)	species	33.0138	-93.8472	WGS84	US	United States of America, Louisiana, Bossier Parish, 3 mi NW Wardview		1	1	individuals
LSAM0211930	PreservedSpecimen	1976-06-02	Animalia	Compsus auricephalus (Say, 1824)	species	33.0138	-93.8472	WGS84	US	United States of America, Louisiana, Bossier Parish, 3 mi NW Wardview		1	1	individuals
LSAM0211899	PreservedSpecimen	1978-06-05	Animalia	Compsus auricephalus (Say, 1824)	species	32.6049	-93.9023	WGS84	US	United States of America, Louisiana, Caddo Parish		1	1	individuals
LSAM0211954	PreservedSpecimen	1968-08-06	Animalia	Compsus auricephalus (Say, 1824)	species	31.4183	-91.5753	WGS84	US	United States of America, Louisiana, Concordia Parish, Deer Park		1	1	individuals
LSAM0211953	PreservedSpecimen	1968-08-06	Animalia	Compsus auricephalus (Say, 1824)	species	31.4183	-91.5753	WGS84	US	United States of America, Louisiana, Concordia Parish, Deer Park		1	1	individuals
LSAM0020440	PreservedSpecimen	2001-05-05	Animalia	Compsus auricephalus (Say, 1824)	species	30.4506	-91.1544	WGS84	US	United States of America, Louisiana, East Baton Rouge Parish, Baton Rouge		1	1	individuals
LSAM0211929	PreservedSpecimen	1971-06	Animalia	Compsus auricephalus (Say, 1824)	species	32.5161	-93.7322	WGS84	US	United States of America, Louisiana, Bossier Parish, Bossier City		1	1	individuals
LSAM0211891	PreservedSpecimen	1925-04-14	Animalia	Compsus auricephalus (Say, 1824)	species	30.4506	-91.1544	WGS84	US	United States of America, Louisiana, East Baton Rouge Parish, Baton Rouge		1	1	individuals
LSAM0211951	PreservedSpecimen	1986-06-01	Animalia	Compsus auricephalus (Say, 1824)	species	35.21	-93.7293	WGS84	US	United States of America, AR. [Arkansas], Logan County [LoganCo.Paris]		1	1	individuals
